# Supplementary material for: Genomics analysis of Drosophila sechellia response to Morinda citrifolia fruit diet
Source: G3 (Bethesda). 2022 Jun 23;12(10):jkac153. doi: 10.1093/g3journal/jkac153 (PMC9526069; doi:10.1093/g3journal/jkac153)
Supplement: jkac153_Supplemental_Tables [file jkac153_supplemental_tables.xlsx]

## Sheet: Table S1
Table S1: Differentially expressed genes in D. sechellia upon noni treatment
test_id	gene_id	gene	locus	sample_1	sample_2	status	value_1	value_2	log2(fold_change)	test_stat	p_value	q_value	significant	DROSOPHILA_ORTHOLOGS
gene:FBgn0020088	gene:FBgn0020088	Dsec\Sry-alpha	scaffold_4:4713134-4714724	Control	Noni	OK	20.6784	1.30142	-3.98996	-5.8131	5e-05	0.00271875	yes	Sry-alpha
gene:FBgn0023645	gene:FBgn0023645	Dsec\Est-6	scaffold_0:4366818-4368497	Control	Noni	OK	52.2994	85.3231	0.706143	2.26388	0.0001	0.00483333	yes	Est-P <newline> Est-6
gene:FBgn0084098	gene:FBgn0084098	Dsec\oxt	scaffold_2:2284883-2287991	Control	Noni	OK	27.8154	40.8977	0.556136	1.83794	0.0012	0.0331024	yes	oxt
gene:FBgn0165007	gene:FBgn0165007	Dsec\GM10056	scaffold_39:284494-286448	Control	Noni	OK	94.5208	58.2748	-0.69776	-2.07694	0.00055	0.0191991	yes	CG40486
gene:FBgn0165099	gene:FBgn0165099	Dsec\GM10148	scaffold_13:1604856-1605959	Control	Noni	OK	85.5353	224.425	1.39164	4.37575	5e-05	0.00271875	yes	CG6295
gene:FBgn0165241	gene:FBgn0165241	Dsec\GM10290	scaffold_16:1392002-1392581	Control	Noni	OK	2.72366	0	#NAME?	#NAME?	5e-05	0.00271875	yes	CG16815
gene:FBgn0165259	gene:FBgn0165259	Dsec\GM10308	scaffold_13:735975-741024	Control	Noni	OK	7.79151	14.2493	0.870918	2.00395	0.001	0.02953	yes	CG14556
gene:FBgn0165292	gene:FBgn0165292	Dsec\GM10341	scaffold_13:1328559-1328871	Control	Noni	OK	242.055	133.078	-0.863066	-2.12217	0.0006	0.0203174	yes	CG14245
gene:FBgn0165404	gene:FBgn0165404	Dsec\GM10456	scaffold_6:3694520-3696121	Control	Noni	OK	16.6466	6.92722	-1.26488	-2.6023	5e-05	0.00271875	yes	CG18744
gene:FBgn0165406	gene:FBgn0165406	Dsec\GM10458	scaffold_6:3683403-3684868	Control	Noni	OK	13.2363	5.65473	-1.22698	-2.33606	0.0004	0.0146883	yes	CG18748
gene:FBgn0165446	gene:FBgn0165446	Dsec\GM10499	scaffold_16:1557894-1564532	Control	Noni	OK	18.2667	27.5163	0.591072	1.87706	0.00105	0.0305283	yes	CG7110
gene:FBgn0165645	gene:FBgn0165645	Dsec\GM10699	scaffold_6:424508-428580	Control	Noni	OK	2.33922	0.819543	-1.51314	-2.22566	0.0009	0.0274367	yes	CG34357
gene:FBgn0165793	gene:FBgn0165793	Dsec\GM10847	scaffold_6:1761350-1767820	Control	Noni	OK	42.9339	25.942	-0.726826	-2.13831	0.00035	0.0133733	yes	CG1208
gene:FBgn0165794	gene:FBgn0165794	Dsec\GM10848	scaffold_6:1774016-1775889	Control	Noni	OK	148.6	101.163	-0.554755	-1.79543	0.00165	0.0416551	yes	CG1213
gene:FBgn0165803	gene:FBgn0165803	Dsec\GM10857	scaffold_6:2085368-2088200	Control	Noni	OK	19.3663	49.6286	1.35763	4.14066	5e-05	0.00271875	yes	CG1077
gene:FBgn0165866	gene:FBgn0165866	Dsec\GM10921	scaffold_6:2968721-2970620	Control	Noni	OK	39.111	85.1284	1.12207	3.18635	5e-05	0.00271875	yes	Sodh-2 <newline> Sodh-1
gene:FBgn0165918	gene:FBgn0165918	Dsec\GM10973	scaffold_6:3687966-3690314	Control	Noni	OK	23.1662	12.3921	-0.902598	-2.30002	0.0001	0.00483333	yes	CG10086
gene:FBgn0165932	gene:FBgn0165932	Dsec\GM10987	scaffold_6:3819112-3820037	Control	Noni	OK	59.5976	90.8645	0.608462	1.88372	0.0008	0.0253445	yes	-
gene:FBgn0165982	gene:FBgn0165982	Dsec\GM11037	scaffold_11849:58-1225	Control	Noni	OK	63.4446	42.7664	-0.569021	-1.78619	0.00195	0.046333	yes	-
gene:FBgn0166050	gene:FBgn0166050	Dsec\GM11105	scaffold_3:6657904-6664660	Control	Noni	OK	10.9322	16.9902	0.636124	2.08757	0.00045	0.0162604	yes	cana <newline> cmet
gene:FBgn0166052	gene:FBgn0166052	Dsec\GM11107	scaffold_3:6572520-6572877	Control	Noni	OK	978.333	1666.17	0.768135	2.44837	5e-05	0.00271875	yes	Vm32E
gene:FBgn0166287	gene:FBgn0166287	Dsec\GM11344	scaffold_15:523948-524251	Control	Noni	OK	423.748	155.669	-1.44472	-3.15042	5e-05	0.00271875	yes	CG32695
gene:FBgn0166295	gene:FBgn0166295	Dsec\GM11352	scaffold_15:317158-320285	Control	Noni	OK	87.6829	50.6091	-0.792898	-2.56878	5e-05	0.00271875	yes	CG3106
gene:FBgn0166296	gene:FBgn0166296	Dsec\GM11353	scaffold_15:316826-317123	Control	Noni	OK	259.818	155.135	-0.743975	-1.89963	0.00125	0.0342312	yes	-
gene:FBgn0166342	gene:FBgn0166342	Dsec\GM11399	scaffold_15:619112-622540	Control	Noni	OK	10.8076	17.0255	0.655661	1.97338	0.00065	0.0216221	yes	CG2990
gene:FBgn0166378	gene:FBgn0166378	Dsec\GM11435	scaffold_3:6191501-6194190	Control	Noni	OK	15.7114	26.8984	0.775713	2.35392	5e-05	0.00271875	yes	CG31869
gene:FBgn0166395	gene:FBgn0166395	Dsec\GM11452	scaffold_15:1694473-1695090	Control	Noni	OK	125.214	66.3782	-0.915617	-2.40044	5e-05	0.00271875	yes	Vago
gene:FBgn0166464	gene:FBgn0166464	Dsec\GM11521	scaffold_3:6113024-6115526	Control	Noni	OK	7.02626	13.2899	0.919505	2.26105	0.0001	0.00483333	yes	CG7300
gene:FBgn0166465	gene:FBgn0166465	Dsec\GM11522	scaffold_21:611202-612631	Control	Noni	OK	2.49831	12.2625	2.29523	3.44597	5e-05	0.00271875	yes	CG12716
gene:FBgn0166478	gene:FBgn0166478	Dsec\GM11535	scaffold_21:406867-409196	Control	Noni	OK	359.415	223.534	-0.68516	-2.13724	0.0001	0.00483333	yes	Paics
gene:FBgn0166480	gene:FBgn0166480	Dsec\GM11537	scaffold_21:338065-341555	Control	Noni	OK	21.2274	30.8216	0.538019	1.7905	0.00215	0.0488283	yes	Smr
gene:FBgn0166535	gene:FBgn0166535	Dsec\GM11592	scaffold_21:604380-606393	Control	Noni	OK	2.52547	19.7891	2.97008	3.49294	5e-05	0.00271875	yes	Mur11Da
gene:FBgn0166547	gene:FBgn0166547	Dsec\GM11604	scaffold_21:785534-798719	Control	Noni	OK	3.87288	8.5662	1.14525	2.53436	5e-05	0.00271875	yes	CG32645
gene:FBgn0166576	gene:FBgn0166576	Dsec\GM11633	scaffold_21:1051543-1055460	Control	Noni	OK	264.513	180.128	-0.554319	-1.84706	0.002	0.0467355	yes	GstT4
gene:FBgn0166669	gene:FBgn0166669	Dsec\GM11726	scaffold_55:5860-7194	Control	Noni	OK	28.8199	16.2311	-0.82831	-1.95809	0.0012	0.0331024	yes	CG14615
gene:FBgn0166713	gene:FBgn0166713	Dsec\GM11770	scaffold_23:718018-719729	Control	Noni	OK	58.4195	87.1879	0.577678	1.89092	0.00085	0.0265566	yes	CG2736
gene:FBgn0166729	gene:FBgn0166729	Dsec\GM11786	scaffold_23:540094-541539	Control	Noni	OK	26.8728	40.329	0.585671	1.82829	0.00175	0.0432151	yes	Orc4
gene:FBgn0166750	gene:FBgn0166750	Dsec\GM11808	scaffold_23:401542-402952	Control	Noni	OK	29.8911	16.8714	-0.825138	-2.27815	0.0002	0.00863359	yes	CG4781
gene:FBgn0166770	gene:FBgn0166770	Dsec\GM11829	scaffold_23:211770-213579	Control	Noni	OK	21.6753	6.96927	-1.63697	-3.85852	5e-05	0.00271875	yes	CG4563
gene:FBgn0166831	gene:FBgn0166831	Dsec\GM11890	scaffold_3:5681740-5684821	Control	Noni	OK	39.8598	61.5769	0.627455	2.04235	0.0005	0.0178391	yes	Pten
gene:FBgn0167001	gene:FBgn0167001	Dsec\GM12060	scaffold_32:466982-477606	Control	Noni	OK	25.0701	38.3931	0.614877	1.99639	0.0006	0.0203174	yes	drd
gene:FBgn0167042	gene:FBgn0167042	Dsec\GM12101	scaffold_4:5823795-5839292	Control	Noni	OK	44.3977	21.7585	-1.0289	-3.21461	5e-05	0.00271875	yes	mesh
gene:FBgn0167044	gene:FBgn0167044	Dsec\GM12103	scaffold_3:5385055-5385433	Control	Noni	OK	85.7704	41.3961	-1.05098	-1.93219	0.00175	0.0432151	yes	Datp
gene:FBgn0167048	gene:FBgn0167048	Dsec\GM12107	scaffold_4:5750620-5753089	Control	Noni	OK	6.08339	2.88616	-1.07572	-2.07646	0.00115	0.0324352	yes	CG11318
gene:FBgn0167080	gene:FBgn0167080	Dsec\GM12139	scaffold_4:5298798-5300860	Control	Noni	OK	8.44348	17.457	1.0479	2.47417	0.00025	0.0104336	yes	PH4alphaPV
gene:FBgn0167108	gene:FBgn0167108	Dsec\GM12168	scaffold_4:4874848-4877078	Control	Noni	OK	116.485	67.0913	-0.79595	-2.63643	5e-05	0.00271875	yes	CG9743
gene:FBgn0167262	gene:FBgn0167262	Dsec\GM12325	scaffold_4:2717517-2718120	Control	Noni	OK	756.317	1159.41	0.616331	2.02278	0.00055	0.0191991	yes	cib
gene:FBgn0167263	gene:FBgn0167263	Dsec\GM12326	scaffold_4:2713102-2713669	Control	Noni	OK	29.3194	51.5275	0.813485	1.83473	0.0022	0.0494672	yes	dgt4
gene:FBgn0167269	gene:FBgn0167269	Dsec\GM12332	scaffold_4:2614482-2619076	Control	Noni	OK	39.8661	112.555	1.49739	4.71693	5e-05	0.00271875	yes	CG15570
gene:FBgn0167310	gene:FBgn0167310	Dsec\GM12373	scaffold_4:1941540-1943170	Control	Noni	OK	87.9615	128.886	0.551151	1.83537	0.0015	0.0393619	yes	CG6927
gene:FBgn0167350	gene:FBgn0167350	Dsec\GM12413	scaffold_4:1429493-1431228	Control	Noni	OK	418.27	188.024	-1.15352	-3.52476	5e-05	0.00271875	yes	CG15784
gene:FBgn0167393	gene:FBgn0167393	Dsec\GM12456	scaffold_4:916759-918196	Control	Noni	OK	186.109	123.232	-0.594772	-1.96437	0.0009	0.0274367	yes	CG6048
gene:FBgn0167592	gene:FBgn0167592	Dsec\GM12656	scaffold_4:1772127-1775998	Control	Noni	OK	25.6522	37.1894	0.535809	1.78296	0.00185	0.0447083	yes	CG32767
gene:FBgn0167619	gene:FBgn0167619	Dsec\GM12683	scaffold_3:4249785-4253172	Control	Noni	OK	29.9648	16.3245	-0.87623	-2.67949	5e-05	0.00271875	yes	LManVI <newline> LManI <newline> LManV
gene:FBgn0167635	gene:FBgn0167635	Dsec\GM12699	scaffold_4:2595212-2603321	Control	Noni	OK	40.8775	213.827	2.38707	5.95058	5e-05	0.00271875	yes	-
gene:FBgn0167636	gene:FBgn0167636	Dsec\GM12700	scaffold_4:2620206-2620671	Control	Noni	OK	41.0538	117.621	1.51855	3.38214	5e-05	0.00271875	yes	CG15571
gene:FBgn0167650	gene:FBgn0167650	Dsec\GM12714	scaffold_4:2945392-2950242	Control	Noni	OK	173.024	266.775	0.624657	1.93545	0.0011	0.0314962	yes	yin
gene:FBgn0167667	gene:FBgn0167667	Dsec\GM12731	scaffold_4:3377149-3378347	Control	Noni	OK	179.926	105.175	-0.774608	-2.54068	5e-05	0.00271875	yes	CG33346
gene:FBgn0167700	gene:FBgn0167700	Dsec\GM12764	scaffold_4:3787442-3797096	Control	Noni	OK	10.7123	16.4673	0.620332	2.08223	0.00015	0.00675896	yes	Bicra
gene:FBgn0167705	gene:FBgn0167705	Dsec\GM12769	scaffold_4:3829054-3835773	Control	Noni	OK	93.956	141.752	0.593315	1.88677	0.0011	0.0314962	yes	superdeath
gene:FBgn0167724	gene:FBgn0167724	Dsec\GM12788	scaffold_4:4178162-4178513	Control	Noni	OK	45.0196	9.02325	-2.31884	-2.98791	0.0004	0.0146883	yes	Diedel2 <newline> Diedel <newline> Diedel3
gene:FBgn0167735	gene:FBgn0167735	Dsec\GM12799	scaffold_4:4349680-4351383	Control	Noni	OK	7.79895	21.1857	1.44174	3.25872	5e-05	0.00271875	yes	ppk30
gene:FBgn0167846	gene:FBgn0167846	Dsec\GM12914	scaffold_4:5568040-5581805	Control	Noni	OK	7.80843	4.12761	-0.919725	-1.89962	0.00175	0.0432151	yes	Ptx1
gene:FBgn0167851	gene:FBgn0167851	Dsec\GM12919	scaffold_4:5699549-5702819	Control	Noni	OK	311.113	165.913	-0.90701	-2.78766	5e-05	0.00271875	yes	Alp4
gene:FBgn0167892	gene:FBgn0167892	Dsec\GM12960	scaffold_3:3892186-3892539	Control	Noni	OK	6010.07	3530.05	-0.767692	-2.31484	0.00015	0.00675896	yes	Peritrophin-15b <newline> Peritrophin-15a
gene:FBgn0167947	gene:FBgn0167947	Dsec\GM13016	scaffold_40:81420-86687	Control	Noni	OK	51.912	82.4547	0.667533	2.18209	0.0001	0.00483333	yes	PlexA
gene:FBgn0168047	gene:FBgn0168047	Dsec\GM13116	scaffold_36:440612-442067	Control	Noni	OK	54.8882	35.8926	-0.612809	-1.76766	0.0022	0.0494672	yes	CG15739
gene:FBgn0168209	gene:FBgn0168209	Dsec\GM13278	scaffold_109:37349-47611	Control	Noni	OK	9.21997	4.24556	-1.11881	-2.01705	0.0014	0.0376105	yes	CG17167
gene:FBgn0168255	gene:FBgn0168255	Dsec\GM13324	scaffold_17:1021927-1022638	Control	Noni	OK	18.9093	42.7036	1.17526	2.60371	5e-05	0.00271875	yes	CG8664
gene:FBgn0168265	gene:FBgn0168265	Dsec\GM13334	scaffold_17:890588-894832	Control	Noni	OK	18.245	28.6954	0.653322	2.15461	0.0002	0.00863359	yes	xmas
gene:FBgn0168302	gene:FBgn0168302	Dsec\GM13371	scaffold_17:422604-423690	Control	Noni	OK	47.905	27.1494	-0.819257	-1.86395	0.0018	0.043875	yes	CG9672
gene:FBgn0168315	gene:FBgn0168315	Dsec\GM13384	scaffold_3:3248375-3248954	Control	Noni	OK	420.941	667.304	0.664725	1.98089	0.00055	0.0191991	yes	Acp1
gene:FBgn0168323	gene:FBgn0168323	Dsec\GM13392	scaffold_17:261373-265062	Control	Noni	OK	2.29328	4.67866	1.02868	2.0893	0.00095	0.028652	yes	CG7692 <newline> CG9902
gene:FBgn0168357	gene:FBgn0168357	Dsec\GM13426	scaffold_3:3230731-3233115	Control	Noni	OK	15.9439	26.916	0.755461	2.05349	0.00075	0.0241667	yes	CG13793 <newline> CG13795 <newline> CG13794 <newline> CG33296
gene:FBgn0168372	gene:FBgn0168372	Dsec\GM13441	scaffold_17:147690-150013	Control	Noni	OK	27.8772	41.5083	0.574317	1.85725	0.0012	0.0331024	yes	-
gene:FBgn0168427	gene:FBgn0168427	Dsec\GM13496	scaffold_17:942624-944126	Control	Noni	OK	8.13794	18.8088	1.20867	2.63617	5e-05	0.00271875	yes	CG18258
gene:FBgn0168605	gene:FBgn0168605	Dsec\GM13674	scaffold_34:412885-413119	Control	Noni	OK	1551.13	930.085	-0.737886	-2.29661	5e-05	0.00271875	yes	CG9034
gene:FBgn0168622	gene:FBgn0168622	Dsec\GM13691	scaffold_34:229705-230662	Control	Noni	OK	16.7555	30.1495	0.847499	1.95517	0.00155	0.0399328	yes	CG10962
gene:FBgn0168701	gene:FBgn0168701	Dsec\GM13770	scaffold_2:7263259-7264899	Control	Noni	OK	151.538	260.527	0.781756	1.8513	0.002	0.0467355	yes	CG14834
gene:FBgn0168742	gene:FBgn0168742	Dsec\GM13811	scaffold_2:6827218-6829797	Control	Noni	OK	160.292	103.559	-0.630252	-1.97657	0.00035	0.0133733	yes	Prat2
gene:FBgn0168765	gene:FBgn0168765	Dsec\GM13834	scaffold_2:6523726-6532830	Control	Noni	OK	21.7465	34.5173	0.666534	2.11622	0.00025	0.0104336	yes	ndl
gene:FBgn0168774	gene:FBgn0168774	Dsec\GM13843	scaffold_2:6218623-6219761	Control	Noni	OK	45.7038	26.3722	-0.793298	-2.19464	0.0003	0.0119053	yes	Ldh
gene:FBgn0168775	gene:FBgn0168775	Dsec\GM13844	scaffold_2:6216400-6217624	Control	Noni	OK	27.9638	48.2237	0.786182	2.20659	0.00025	0.0104336	yes	CG10163
gene:FBgn0168781	gene:FBgn0168781	Dsec\GM13850	scaffold_2:6191126-6191529	Control	Noni	OK	359.148	633.288	0.818283	2.50629	5e-05	0.00271875	yes	CG13299
gene:FBgn0168803	gene:FBgn0168803	Dsec\GM13872	scaffold_2:6033669-6034532	Control	Noni	OK	77.1056	119.394	0.63083	2.03591	0.00045	0.0162604	yes	CG10469
gene:FBgn0168808	gene:FBgn0168808	Dsec\GM13877	scaffold_2:5979385-5980263	Control	Noni	OK	554.435	327.883	-0.757837	-2.4441	5e-05	0.00271875	yes	CG10477
gene:FBgn0168819	gene:FBgn0168819	Dsec\GM13888	scaffold_2:5829950-5831440	Control	Noni	OK	68.7864	105.533	0.617505	2.02325	0.0004	0.0146883	yes	QC
gene:FBgn0168839	gene:FBgn0168839	Dsec\GM13909	scaffold_2:5522312-5524698	Control	Noni	OK	156.49	84.3732	-0.891211	-2.86652	5e-05	0.00271875	yes	Alp10
gene:FBgn0168884	gene:FBgn0168884	Dsec\GM13954	scaffold_2:4676277-4676694	Control	Noni	OK	6.42528	0	#NAME?	#NAME?	5e-05	0.00271875	yes	CG15876
gene:FBgn0168919	gene:FBgn0168919	Dsec\GM13990	scaffold_3:2213839-2215593	Control	Noni	OK	30.7991	45.6546	0.567872	1.75156	0.0021	0.0482744	yes	cort
gene:FBgn0168951	gene:FBgn0168951	Dsec\GM14022	scaffold_2:4015778-4017864	Control	Noni	OK	49.4465	81.36	0.71845	2.37516	5e-05	0.00271875	yes	CG11594
gene:FBgn0168957	gene:FBgn0168957	Dsec\GM14028	scaffold_2:3931888-3933275	Control	Noni	OK	30.4976	17.2528	-0.821865	-1.93256	0.00115	0.0324352	yes	CG12766
gene:FBgn0169018	gene:FBgn0169018	Dsec\GM14089	scaffold_3:2126530-2140057	Control	Noni	OK	21.0947	0	#NAME?	#NAME?	0.0012	0.0331024	yes	-
gene:FBgn0169089	gene:FBgn0169089	Dsec\GM14163	scaffold_2:1866559-1867777	Control	Noni	OK	6.44222	17.3917	1.43277	2.02332	0.001	0.02953	yes	Cpr62Bc
gene:FBgn0169099	gene:FBgn0169099	Dsec\GM14173	scaffold_2:1778496-1780154	Control	Noni	OK	17.5036	9.63575	-0.861187	-2.09471	0.0006	0.0203174	yes	Cht2
gene:FBgn0169155	gene:FBgn0169155	Dsec\GM14229	scaffold_2:1204576-1204999	Control	Noni	OK	1590.91	916.397	-0.795803	-2.4275	5e-05	0.00271875	yes	LysE <newline> LysD <newline> LysB
gene:FBgn0169215	gene:FBgn0169215	Dsec\GM14290	scaffold_2:263502-268685	Control	Noni	OK	49.865	73.6176	0.562024	1.86876	0.0012	0.0331024	yes	-
gene:FBgn0169216	gene:FBgn0169216	Dsec\GM14291	scaffold_2:268907-273688	Control	Noni	OK	41.8992	62.3014	0.572342	1.87027	0.0016	0.0406652	yes	E(bx)
gene:FBgn0169230	gene:FBgn0169230	Dsec\GM14305	scaffold_2:8970-48835	Control	Noni	OK	173.806	110.552	-0.652749	-2.08403	0.0002	0.00863359	yes	-
gene:FBgn0169231	gene:FBgn0169231	Dsec\GM14306	scaffold_3:1865657-1866443	Control	Noni	OK	370.783	241.13	-0.620766	-2.00643	0.00075	0.0241667	yes	CG15255
gene:FBgn0169243	gene:FBgn0169243	Dsec\GM14318	scaffold_2:245328-245776	Control	Noni	OK	362.393	236.392	-0.616371	-1.86827	0.00155	0.0399328	yes	Kaz1-ORFB
gene:FBgn0169290	gene:FBgn0169290	Dsec\GM14365	scaffold_2:922450-923167	Control	Noni	OK	389.448	203.02	-0.939809	-2.93604	5e-05	0.00271875	yes	mat
gene:FBgn0169303	gene:FBgn0169303	Dsec\GM14378	scaffold_2:1200126-1200549	Control	Noni	OK	1411.2	807.364	-0.805627	-2.47524	0.0001	0.00483333	yes	LysE <newline> LysD <newline> LysB
gene:FBgn0169305	gene:FBgn0169305	Dsec\GM14380	scaffold_2:1203198-1203621	Control	Noni	OK	1201.26	692.809	-0.794016	-2.49506	5e-05	0.00271875	yes	LysE <newline> LysD <newline> LysB
gene:FBgn0169307	gene:FBgn0169307	Dsec\GM14382	scaffold_2:1206778-1207201	Control	Noni	OK	1008.12	593.839	-0.763519	-2.4254	5e-05	0.00271875	yes	LysE <newline> LysD <newline> LysB
gene:FBgn0169325	gene:FBgn0169325	Dsec\GM14400	scaffold_2:1367243-1372096	Control	Noni	OK	97.4999	64.4926	-0.596267	-1.88808	0.0015	0.039362	yes	Myo61F
gene:FBgn0169356	gene:FBgn0169356	Dsec\GM14432	scaffold_2:1674012-1674654	Control	Noni	OK	5.40377	0	#NAME?	#NAME?	5e-05	0.00271875	yes	Bro
gene:FBgn0169380	gene:FBgn0169380	Dsec\GM14457	scaffold_2:1915637-1916897	Control	Noni	OK	34.9503	55.1288	0.657501	1.75335	0.00215	0.0488283	yes	Tmhs
gene:FBgn0169391	gene:FBgn0169391	Dsec\GM14468	scaffold_2:2223556-2223901	Control	Noni	OK	10.5766	0	#NAME?	#NAME?	5e-05	0.00271875	yes	CG8960
gene:FBgn0169483	gene:FBgn0169483	Dsec\GM14562	scaffold_2:3308490-3308700	Control	Noni	OK	2045.87	1165.17	-0.812175	-2.44573	5e-05	0.00271875	yes	Drsl2 <newline> Drsl5
gene:FBgn0169490	gene:FBgn0169490	Dsec\GM14569	scaffold_2:3360864-3361083	Control	Noni	OK	4234.11	2457.92	-0.784622	-1.71115	0.00205	0.0475113	yes	Drs
gene:FBgn0169572	gene:FBgn0169572	Dsec\GM14651	scaffold_2:4313514-4318285	Control	Noni	OK	15.0379	24.1014	0.680518	2.26946	5e-05	0.00271875	yes	Claspin
gene:FBgn0169598	gene:FBgn0169598	Dsec\GM14677	scaffold_2:4679728-4680028	Control	Noni	OK	6.76833	0	#NAME?	#NAME?	0.0001	0.00483333	yes	CG13713
gene:FBgn0169606	gene:FBgn0169606	Dsec\GM14685	scaffold_2:4885697-4887407	Control	Noni	OK	111.404	65.1111	-0.774823	-1.848	0.002	0.0467355	yes	CG13704
gene:FBgn0169630	gene:FBgn0169630	Dsec\GM14709	scaffold_2:5513509-5519396	Control	Noni	OK	8.45836	12.7447	0.591446	1.85529	0.0012	0.0331024	yes	l(3)psg2
gene:FBgn0169631	gene:FBgn0169631	Dsec\GM14710	scaffold_2:5525073-5526627	Control	Noni	OK	144.462	80.3216	-0.84683	-2.70235	5e-05	0.00271875	yes	Alp9
gene:FBgn0169679	gene:FBgn0169679	Dsec\GM14758	scaffold_2:6063572-6063758	Control	Noni	OK	0	17.0567	inf	#NAME?	0.001	0.02953	yes	-
gene:FBgn0169762	gene:FBgn0169762	Dsec\GM14841	scaffold_2:7312136-7313555	Control	Noni	OK	267.869	134.021	-0.999063	-3.27261	5e-05	0.00271875	yes	CG8562
gene:FBgn0169795	gene:FBgn0169795	Dsec\GM14874	scaffold_3:605317-606055	Control	Noni	OK	14.6001	39.2333	1.4261	2.94605	0.0001	0.00483333	yes	Send2 <newline> CG17234 <newline> Send1
gene:FBgn0169830	gene:FBgn0169830	Dsec\GM14909	scaffold_19:879258-880776	Control	Noni	OK	182.491	74.0416	-1.30142	-4.14537	5e-05	0.00271875	yes	CG3819
gene:FBgn0169841	gene:FBgn0169841	Dsec\GM14920	scaffold_19:759887-766570	Control	Noni	OK	11.8526	20.071	0.759914	2.53486	5e-05	0.00271875	yes	CG14073
gene:FBgn0169856	gene:FBgn0169856	Dsec\GM14935	scaffold_19:567987-569271	Control	Noni	OK	14.6988	0	#NAME?	#NAME?	5e-05	0.00271875	yes	term <newline> CG7271
gene:FBgn0169896	gene:FBgn0169896	Dsec\GM14975	scaffold_19:564801-566085	Control	Noni	OK	14.1499	0	#NAME?	#NAME?	5e-05	0.00271875	yes	term <newline> CG7271
gene:FBgn0169910	gene:FBgn0169910	Dsec\GM14989	scaffold_19:710783-711920	Control	Noni	OK	4.28675	0	#NAME?	#NAME?	5e-05	0.00271875	yes	CG6885
gene:FBgn0169947	gene:FBgn0169947	Dsec\GM15027	scaffold_3:172159-212794	Control	Noni	OK	21.1172	45.5391	1.10869	2.08268	0.00055	0.0191991	yes	-
gene:FBgn0169958	gene:FBgn0169958	Dsec\GM15038	scaffold_14333:199-514	Control	Noni	OK	6.82133	40.2997	2.56265	2.69444	0.00065	0.0216221	yes	-
gene:FBgn0169968	gene:FBgn0169968	Dsec\GM15048	scaffold_3:109402-110186	Control	Noni	OK	297.644	197.459	-0.592036	-1.92177	0.0009	0.0274367	yes	CG33306
gene:FBgn0170069	gene:FBgn0170069	Dsec\GM15149	scaffold_12:1991735-1993361	Control	Noni	OK	10.379	4.10182	-1.33933	-2.42961	0.0003	0.0119053	yes	CG17930
gene:FBgn0170114	gene:FBgn0170114	Dsec\GM15194	scaffold_12:1331109-1333784	Control	Noni	OK	30.7415	48.1189	0.646414	2.04267	0.0003	0.0119053	yes	CG3534
gene:FBgn0170116	gene:FBgn0170116	Dsec\GM15196	scaffold_12:1317977-1320891	Control	Noni	OK	19.7111	12.4277	-0.665442	-1.88897	0.0009	0.0274367	yes	CG8907
gene:FBgn0170127	gene:FBgn0170127	Dsec\GM15207	scaffold_12:1238641-1241641	Control	Noni	OK	33.0682	47.9963	0.537478	1.77467	0.0021	0.0482744	yes	cal1
gene:FBgn0170160	gene:FBgn0170160	Dsec\GM15240	scaffold_12:790665-791740	Control	Noni	OK	73.7844	47.9329	-0.6223	-1.83052	0.0022	0.0494672	yes	P5cr-2
gene:FBgn0170194	gene:FBgn0170194	Dsec\GM15274	scaffold_12:257889-259233	Control	Noni	OK	27.0819	0	#NAME?	#NAME?	5e-05	0.00271875	yes	CG14317
gene:FBgn0170302	gene:FBgn0170302	Dsec\GM15383	scaffold_12:1199497-1200367	Control	Noni	OK	207.364	134.684	-0.622586	-2.04474	0.00025	0.0104336	yes	CG17475
gene:FBgn0170311	gene:FBgn0170311	Dsec\GM15392	scaffold_12:1292600-1296044	Control	Noni	OK	42.1035	110.783	1.39573	4.49636	5e-05	0.00271875	yes	CG4009
gene:FBgn0170341	gene:FBgn0170341	Dsec\GM15423	scaffold_12:1820817-1822564	Control	Noni	OK	88.2622	50.9695	-0.79216	-2.5077	5e-05	0.00271875	yes	Decay
gene:FBgn0170377	gene:FBgn0170377	Dsec\GM15459	scaffold_3:285187-287395	Control	Noni	OK	7.72856	2.848	-1.44025	-2.61293	0.0001	0.00483333	yes	hll
gene:FBgn0170444	gene:FBgn0170444	Dsec\GM15526	scaffold_9:2769435-2769645	Control	Noni	OK	3549.74	1057.05	-1.74767	-2.80017	5e-05	0.00271875	yes	-
gene:FBgn0170534	gene:FBgn0170534	Dsec\GM15616	scaffold_9:1876864-1878481	Control	Noni	OK	11.0734	5.24336	-1.07853	-2.35287	0.00015	0.00675896	yes	Ppa
gene:FBgn0170572	gene:FBgn0170572	Dsec\GM15654	scaffold_9:1384089-1410310	Control	Noni	OK	372.988	202.493	-0.881257	-1.90039	0.0013	0.0353438	yes	Alp8 <newline> Alp2
gene:FBgn0170598	gene:FBgn0170598	Dsec\GM15682	scaffold_9:1038294-1039113	Control	Noni	OK	135.098	49.3643	-1.45247	-4.17671	5e-05	0.00271875	yes	CG4377
gene:FBgn0170599	gene:FBgn0170599	Dsec\GM15683	scaffold_9:1036858-1037588	Control	Noni	OK	400.898	119.503	-1.74619	-5.62965	5e-05	0.00271875	yes	CG4363
gene:FBgn0170600	gene:FBgn0170600	Dsec\GM15684	scaffold_9:1035151-1036077	Control	Noni	OK	32.9727	6.31008	-2.38554	-4.35013	5e-05	0.00271875	yes	CG34040
gene:FBgn0170617	gene:FBgn0170617	Dsec\GM15701	scaffold_9:874731-875325	Control	Noni	OK	57.4014	19.4127	-1.56409	-3.517	5e-05	0.00271875	yes	pirk
gene:FBgn0170651	gene:FBgn0170651	Dsec\GM15735	scaffold_9:498556-498956	Control	Noni	OK	162.782	90.8546	-0.841308	-1.96758	0.0011	0.0314962	yes	CG34203
gene:FBgn0170665	gene:FBgn0170665	Dsec\GM15749	scaffold_9:340520-343422	Control	Noni	OK	21.7837	32.1261	0.560498	1.81544	0.0017	0.0424437	yes	Tmtc3
gene:FBgn0170669	gene:FBgn0170669	Dsec\GM15753	scaffold_9:285320-286559	Control	Noni	OK	56.4793	18.3243	-1.62397	-4.30769	5e-05	0.00271875	yes	Cht9
gene:FBgn0170686	gene:FBgn0170686	Dsec\GM15770	scaffold_9:82319-82507	Control	Noni	OK	4694.73	2144.12	-1.13066	-2.60327	0.0002	0.00863359	yes	-
gene:FBgn0170746	gene:FBgn0170746	Dsec\GM15830	scaffold_9:534667-538252	Control	Noni	OK	143.361	95.5183	-0.585802	-1.82033	0.00155	0.0399328	yes	CG9485
gene:FBgn0170832	gene:FBgn0170832	Dsec\GM15916	scaffold_3:1330461-1336602	Control	Noni	OK	72.708	106.851	0.555421	1.83492	0.0012	0.0331024	yes	-
gene:FBgn0170847	gene:FBgn0170847	Dsec\GM15931	scaffold_9:1847419-1848380	Control	Noni	OK	340.145	221.982	-0.615711	-1.97165	0.001	0.02953	yes	CG13510
gene:FBgn0170894	gene:FBgn0170894	Dsec\GM15978	scaffold_9:2225338-2226924	Control	Noni	OK	3.05135	0.381281	-3.00052	-2.54241	0.00215	0.0488283	yes	twi
gene:FBgn0170918	gene:FBgn0170918	Dsec\GM16002	scaffold_9:2540708-2542098	Control	Noni	OK	58.2966	35.6649	-0.708906	-2.09594	0.0004	0.0146883	yes	Mthfs
gene:FBgn0170961	gene:FBgn0170961	Dsec\GM16045	scaffold_9:2920268-2920665	Control	Noni	OK	403.752	221.025	-0.869261	-2.55724	5e-05	0.00271875	yes	CG5532
gene:FBgn0170988	gene:FBgn0170988	Dsec\GM16072	scaffold_9:3136361-3138121	Control	Noni	OK	154.916	102.402	-0.597244	-1.94468	0.00085	0.0265566	yes	Alas
gene:FBgn0171027	gene:FBgn0171027	Dsec\GM16111	scaffold_3:1884863-1886734	Control	Noni	OK	18.8004	10.0624	-0.901788	-2.21944	0.00015	0.00675896	yes	CG18480
gene:FBgn0171076	gene:FBgn0171076	Dsec\GM16160	scaffold_28:759042-759783	Control	Noni	OK	17.3633	1.16416	-3.89867	-3.69421	0.0003	0.0119053	yes	dunk
gene:FBgn0171132	gene:FBgn0171132	Dsec\GM16216	scaffold_3:2313332-2316499	Control	Noni	OK	11.4907	6.24724	-0.879174	-2.06237	0.0004	0.0146883	yes	CG17378
gene:FBgn0171171	gene:FBgn0171171	Dsec\GM16255	scaffold_3:2489788-2491726	Control	Noni	OK	28.4267	43.0018	0.597152	1.90897	0.0008	0.0253445	yes	CG3430
gene:FBgn0171208	gene:FBgn0171208	Dsec\GM16292	scaffold_22:950130-968831	Control	Noni	OK	8.43572	5.22485	-0.691123	-2.1491	5e-05	0.00271875	yes	Ppn
gene:FBgn0171326	gene:FBgn0171326	Dsec\GM16411	scaffold_3:2918783-2919835	Control	Noni	OK	159.914	98.5284	-0.698687	-2.24945	5e-05	0.00271875	yes	CG5171
gene:FBgn0171368	gene:FBgn0171368	Dsec\GM16453	scaffold_31:274638-279748	Control	Noni	OK	26.4766	38.9714	0.557697	1.85983	0.00165	0.0416551	yes	Acf
gene:FBgn0171392	gene:FBgn0171392	Dsec\GM16477	scaffold_26:712788-719874	Control	Noni	OK	4.12057	1.63684	-1.33193	-2.46011	5e-05	0.00271875	yes	Ptr
gene:FBgn0171452	gene:FBgn0171452	Dsec\GM16537	scaffold_26:709719-710268	Control	Noni	OK	487.589	307.307	-0.665986	-2.11459	0.00035	0.0133733	yes	CG8343
gene:FBgn0171486	gene:FBgn0171486	Dsec\GM16572	scaffold_14:1981306-1983944	Control	Noni	OK	3.76198	28.9204	2.94253	5.56604	5e-05	0.00271875	yes	CG42296
gene:FBgn0171495	gene:FBgn0171495	Dsec\GM16582	scaffold_14:1830164-1831528	Control	Noni	OK	79.4042	53.0567	-0.58168	-1.7839	0.0021	0.0482744	yes	CG15358
gene:FBgn0171518	gene:FBgn0171518	Dsec\GM16605	scaffold_14:1464733-1465063	Control	Noni	OK	25.0145	0	#NAME?	#NAME?	5e-05	0.00271875	yes	halo
gene:FBgn0171567	gene:FBgn0171567	Dsec\GM16654	scaffold_3:3505822-3506268	Control	Noni	OK	500.584	280.528	-0.835466	-2.62387	5e-05	0.00271875	yes	Sirup
gene:FBgn0171685	gene:FBgn0171685	Dsec\GM16772	scaffold_14:823563-824983	Control	Noni	OK	195.481	122.666	-0.672289	-2.21337	0.0002	0.00863359	yes	kraken
gene:FBgn0171723	gene:FBgn0171723	Dsec\GM16810	scaffold_14:1178893-1180398	Control	Noni	OK	1.7392	6.21663	1.83771	2.36763	0.0012	0.0331024	yes	CG42329
gene:FBgn0171731	gene:FBgn0171731	Dsec\GM16818	scaffold_14:1439466-1440726	Control	Noni	OK	28.5872	96.2494	1.7514	4.82117	5e-05	0.00271875	yes	CG31928
gene:FBgn0171734	gene:FBgn0171734	Dsec\GM16821	scaffold_14:1442867-1444100	Control	Noni	OK	2.64754	20.9079	2.98132	4.95229	5e-05	0.00271875	yes	CG31926
gene:FBgn0171817	gene:FBgn0171817	Dsec\GM16904	scaffold_3:3847816-3850514	Control	Noni	OK	68.1052	34.0352	-1.00074	-2.34807	0.0001	0.00483333	yes	Mur29B
gene:FBgn0171889	gene:FBgn0171889	Dsec\GM16976	scaffold_7:3573262-3573726	Control	Noni	OK	2.50281	0	#NAME?	#NAME?	0.00075	0.0241667	yes	CG13965
gene:FBgn0171938	gene:FBgn0171938	Dsec\GM17026	scaffold_7:2758794-2760582	Control	Noni	OK	312.494	207.981	-0.587379	-1.81971	0.0016	0.0406652	yes	AsnRS
gene:FBgn0171957	gene:FBgn0171957	Dsec\GM17045	scaffold_3:4006503-4007528	Control	Noni	OK	156.472	94.0977	-0.733674	-2.36372	5e-05	0.00271875	yes	-
gene:FBgn0171977	gene:FBgn0171977	Dsec\GM17065	scaffold_7:2332843-2335241	Control	Noni	OK	26.5547	15.8046	-0.748622	-1.96386	0.00075	0.0241667	yes	Irk3
gene:FBgn0172011	gene:FBgn0172011	Dsec\GM17100	scaffold_7:1765465-1769741	Control	Noni	OK	9.06735	5.38602	-0.751462	-1.81323	0.00215	0.0488283	yes	Socs36E
gene:FBgn0172172	gene:FBgn0172172	Dsec\GM17261	scaffold_3:4409047-4410315	Control	Noni	OK	214.485	138.223	-0.633877	-2.07219	0.00035	0.0133733	yes	Tsp29Fa
gene:FBgn0172176	gene:FBgn0172176	Dsec\GM17265	scaffold_7:1739972-1740311	Control	Noni	OK	236.767	105.068	-1.17215	-3.06897	5e-05	0.00271875	yes	CG15152
gene:FBgn0172183	gene:FBgn0172183	Dsec\GM17272	scaffold_3:4411948-4414032	Control	Noni	OK	367.184	239.675	-0.615423	-2.00372	0.0005	0.0178391	yes	Tsp29Fb
gene:FBgn0172214	gene:FBgn0172214	Dsec\GM17304	scaffold_3:4441519-4444451	Control	Noni	OK	6.43666	12.5728	0.96592	2.22991	5e-05	0.00271875	yes	CG18088
gene:FBgn0172240	gene:FBgn0172240	Dsec\GM17330	scaffold_7:2790545-2793650	Control	Noni	OK	53.246	81.7066	0.617779	2.02283	0.0006	0.0203174	yes	brat
gene:FBgn0172252	gene:FBgn0172252	Dsec\GM17342	scaffold_7:3034132-3034755	Control	Noni	OK	314.736	198.204	-0.667158	-2.2063	0.00015	0.00675896	yes	lectin-37Da
gene:FBgn0172253	gene:FBgn0172253	Dsec\GM17343	scaffold_7:3034912-3035455	Control	Noni	OK	152.695	82.8013	-0.882926	-2.3917	0.00015	0.00675896	yes	lectin-37Db
gene:FBgn0172262	gene:FBgn0172262	Dsec\GM17352	scaffold_7:3100120-3101523	Control	Noni	OK	38.0529	203.103	2.41613	6.64934	5e-05	0.00271875	yes	CG13084
gene:FBgn0172263	gene:FBgn0172263	Dsec\GM17353	scaffold_7:3102701-3103709	Control	Noni	OK	41.9575	183.62	2.12972	5.952	5e-05	0.00271875	yes	CG13083
gene:FBgn0172269	gene:FBgn0172269	Dsec\GM17359	scaffold_3:4476894-4477476	Control	Noni	OK	576.431	320.312	-0.84767	-2.80351	5e-05	0.00271875	yes	CG9568
gene:FBgn0172279	gene:FBgn0172279	Dsec\GM17369	scaffold_7:3179039-3179420	Control	Noni	OK	84.6143	36.5201	-1.21221	-2.42093	0.0001	0.00483333	yes	CG13078
gene:FBgn0172331	gene:FBgn0172331	Dsec\GM17421	scaffold_3:4750239-4750494	Control	Noni	OK	1688.41	1143.55	-0.562144	-1.8347	0.00175	0.0432151	yes	-
gene:FBgn0172354	gene:FBgn0172354	Dsec\GM17444	scaffold_29:288066-294982	Control	Noni	OK	10.544	15.3845	0.545063	1.80485	0.00195	0.046333	yes	ash1
gene:FBgn0172394	gene:FBgn0172394	Dsec\GM17485	scaffold_24:113100-114731	Control	Noni	OK	40.9982	24.5548	-0.739556	-2.11241	0.00065	0.0216221	yes	Inx7
gene:FBgn0172411	gene:FBgn0172411	Dsec\GM17502	scaffold_24:154853-155597	Control	Noni	OK	6.11982	0	#NAME?	#NAME?	5e-05	0.00271875	yes	CG14427
gene:FBgn0172440	gene:FBgn0172440	Dsec\GM17532	scaffold_3:4991508-4992096	Control	Noni	OK	22.9141	102.09	2.15553	4.82532	5e-05	0.00271875	yes	CG13113
gene:FBgn0172449	gene:FBgn0172449	Dsec\GM17541	scaffold_3:4993371-4994619	Control	Noni	OK	207.579	332.176	0.678285	2.13427	0.00035	0.0133733	yes	CG13114
gene:FBgn0172526	gene:FBgn0172526	Dsec\GM17618	scaffold_20:104014-116664	Control	Noni	OK	19.6815	31.621	0.684043	1.95677	0.00085	0.0265566	yes	Tpst
gene:FBgn0172581	gene:FBgn0172581	Dsec\GM17673	scaffold_20:774211-778946	Control	Noni	OK	36.8305	84.0915	1.19106	2.80556	5e-05	0.00271875	yes	-
gene:FBgn0172582	gene:FBgn0172582	Dsec\GM17674	scaffold_20:779371-780268	Control	Noni	OK	36.5692	84.3486	1.20574	3.04781	5e-05	0.00271875	yes	-
gene:FBgn0172625	gene:FBgn0172625	Dsec\GM17717	scaffold_33:424558-426578	Control	Noni	OK	508.822	146.62	-1.79508	-5.52346	5e-05	0.00271875	yes	tobi
gene:FBgn0172642	gene:FBgn0172642	Dsec\GM17734	scaffold_33:365312-366611	Control	Noni	OK	51.6057	91.6915	0.829258	2.60395	5e-05	0.00271875	yes	CG10514
gene:FBgn0172658	gene:FBgn0172658	Dsec\GM17750	scaffold_33:200202-203148	Control	Noni	OK	32.7344	49.3054	0.590938	1.96919	0.0006	0.0203174	yes	TTLL5
gene:FBgn0172694	gene:FBgn0172694	Dsec\GM17787	scaffold_3:5369259-5370246	Control	Noni	OK	76.9428	49.431	-0.638369	-1.93198	0.0006	0.0203174	yes	CG4592
gene:FBgn0172741	gene:FBgn0172741	Dsec\GM17834	scaffold_33:368519-369906	Control	Noni	OK	125.418	218.289	0.799489	2.59093	5e-05	0.00271875	yes	CG11892
gene:FBgn0172742	gene:FBgn0172742	Dsec\GM17835	scaffold_33:370542-371936	Control	Noni	OK	146.497	98.9723	-0.565773	-1.87113	0.00065	0.0216221	yes	CG13658 <newline> CG31104 <newline> CG31436 <newline> CG31300 <newline> CG11893
gene:FBgn0172754	gene:FBgn0172754	Dsec\GM17847	scaffold_101:83169-85528	Control	Noni	OK	54.2759	91.6103	0.7552	2.47192	5e-05	0.00271875	yes	-
gene:FBgn0172848	gene:FBgn0172848	Dsec\GM17941	scaffold_5:4494284-4497095	Control	Noni	OK	110.997	52.795	-1.07205	-3.48933	5e-05	0.00271875	yes	Acox3
gene:FBgn0172920	gene:FBgn0172920	Dsec\GM18013	scaffold_5:3628203-3629190	Control	Noni	OK	4.65413	0	#NAME?	#NAME?	5e-05	0.00271875	yes	CG14014
gene:FBgn0172935	gene:FBgn0172935	Dsec\GM18028	scaffold_5:3396753-3401343	Control	Noni	OK	12.3758	18.8978	0.610698	1.97406	0.0008	0.0253445	yes	Ncoa6
gene:FBgn0172964	gene:FBgn0172964	Dsec\GM18057	scaffold_5:3039267-3040110	Control	Noni	OK	253.798	163.054	-0.638329	-2.04576	0.00045	0.0162604	yes	-
gene:FBgn0172992	gene:FBgn0172992	Dsec\GM18085	scaffold_5:2567052-2573874	Control	Noni	OK	23.7921	15.4222	-0.625475	-1.93335	0.00085	0.0265566	yes	ine
gene:FBgn0173006	gene:FBgn0173006	Dsec\GM18099	scaffold_5:2478985-2480905	Control	Noni	OK	11.9175	19.3393	0.698462	1.83183	0.00205	0.0475113	yes	CG17612
gene:FBgn0173034	gene:FBgn0173034	Dsec\GM18127	scaffold_5:1792127-1792436	Control	Noni	OK	4076.7	1859.69	-1.13234	-3.50109	5e-05	0.00271875	yes	IM33
gene:FBgn0173035	gene:FBgn0173035	Dsec\GM18128	scaffold_5:1790981-1791286	Control	Noni	OK	1002.6	446.485	-1.16707	-3.18751	5e-05	0.00271875	yes	CG16713
gene:FBgn0173038	gene:FBgn0173038	Dsec\GM18131	scaffold_5:1787742-1788110	Control	Noni	OK	245.341	56.6404	-2.11488	-3.36867	5e-05	0.00271875	yes	CG16704
gene:FBgn0173064	gene:FBgn0173064	Dsec\GM18157	scaffold_5:1418330-1422764	Control	Noni	OK	11.4879	6.76252	-0.764487	-1.88062	0.001	0.02953	yes	OtopLb
gene:FBgn0173074	gene:FBgn0173074	Dsec\GM18167	scaffold_5:1275918-1278512	Control	Noni	OK	14.6627	22.7717	0.635091	1.93296	0.0008	0.0253445	yes	toc
gene:FBgn0173141	gene:FBgn0173141	Dsec\GM18234	scaffold_5:541951-543109	Control	Noni	OK	160.822	236.572	0.556816	1.83575	0.0018	0.043875	yes	CG3597
gene:FBgn0173152	gene:FBgn0173152	Dsec\GM18245	scaffold_5:426975-427728	Control	Noni	OK	216.685	343.775	0.665866	2.21802	0.00015	0.00675896	yes	Send2 <newline> CG17234 <newline> Send1
gene:FBgn0173167	gene:FBgn0173167	Dsec\GM18260	scaffold_5:370029-370283	Control	Noni	OK	3946.6	1438.14	-1.4564	-4.36071	5e-05	0.00271875	yes	CG34172
gene:FBgn0173183	gene:FBgn0173183	Dsec\GM18276	scaffold_5:202820-203268	Control	Noni	OK	35139.7	22838.8	-0.621619	-2.02906	0.0007	0.0229478	yes	RpL39
gene:FBgn0173194	gene:FBgn0173194	Dsec\GM18287	scaffold_3:5810174-5812490	Control	Noni	OK	128.323	86.9723	-0.56115	-1.82873	0.0016	0.0406652	yes	CG5096
gene:FBgn0173223	gene:FBgn0173223	Dsec\GM18316	scaffold_29:196356-198697	Control	Noni	OK	31.1813	12.0898	-1.36689	-3.3405	5e-05	0.00271875	yes	CG9451
gene:FBgn0173233	gene:FBgn0173233	Dsec\GM18326	scaffold_5:428182-428938	Control	Noni	OK	5.30415	22.374	2.07663	3.32775	5e-05	0.00271875	yes	Send2 <newline> CG17234 <newline> Send1
gene:FBgn0173238	gene:FBgn0173238	Dsec\GM18331	scaffold_5:479061-479703	Control	Noni	OK	21.4542	6.58975	-1.70296	-2.11443	0.0017	0.0424437	yes	CG16995
gene:FBgn0173274	gene:FBgn0173274	Dsec\GM18367	scaffold_5:968444-970848	Control	Noni	OK	29.4981	13.7508	-1.1011	-3.17551	5e-05	0.00271875	yes	daw
gene:FBgn0173357	gene:FBgn0173357	Dsec\GM18450	scaffold_5:2108600-2108924	Control	Noni	OK	295.663	122.865	-1.26688	-3.14222	5e-05	0.00271875	yes	CG15423
gene:FBgn0173358	gene:FBgn0173358	Dsec\GM18451	scaffold_5:2111270-2112405	Control	Noni	OK	339.403	226.42	-0.583999	-1.9007	0.00155	0.0399328	yes	CG43774
gene:FBgn0173393	gene:FBgn0173393	Dsec\GM18486	scaffold_5:2765109-2766249	Control	Noni	OK	9.64383	0	#NAME?	#NAME?	5e-05	0.00271875	yes	Elba3
gene:FBgn0173456	gene:FBgn0173456	Dsec\GM18549	scaffold_3:5961786-5963128	Control	Noni	OK	12.7295	6.53628	-0.961636	-1.89861	0.00205	0.0475113	yes	CG18302
gene:FBgn0173487	gene:FBgn0173487	Dsec\GM18581	scaffold_5:4014785-4018547	Control	Noni	OK	1006.91	1477.4	0.553123	1.86132	0.0017	0.0424437	yes	-
gene:FBgn0173529	gene:FBgn0173529	Dsec\GM18623	scaffold_5:4436144-4438103	Control	Noni	OK	16.9605	6.71541	-1.33663	-3.26004	5e-05	0.00271875	yes	Nepl4
gene:FBgn0173530	gene:FBgn0173530	Dsec\GM18624	scaffold_5:4441358-4445015	Control	Noni	OK	30.8449	21.0328	-0.552391	-1.76838	0.0016	0.0406652	yes	slam
gene:FBgn0173575	gene:FBgn0173575	Dsec\GM18669	scaffold_5:5053882-5054184	Control	Noni	OK	117.695	0	#NAME?	#NAME?	5e-05	0.00271875	yes	-
gene:FBgn0173639	gene:FBgn0173639	Dsec\GM18734	scaffold_466:6206-6515	Control	Noni	OK	3984.3	2375.63	-0.746015	-2.44116	5e-05	0.00271875	yes	COX7C
gene:FBgn0173665	gene:FBgn0173665	Dsec\GM18760	scaffold_3:6286452-6292746	Control	Noni	OK	6.25633	23.1046	1.88479	2.31511	0.00165	0.0416551	yes	CG12517
gene:FBgn0173677	gene:FBgn0173677	Dsec\GM18772	scaffold_3:6373522-6374098	Control	Noni	OK	81.3503	152.768	0.909127	2.72357	5e-05	0.00271875	yes	-
gene:FBgn0173745	gene:FBgn0173745	Dsec\GM18840	scaffold_3:6472559-6472922	Control	Noni	OK	40.5575	0	#NAME?	#NAME?	5e-05	0.00271875	yes	CG14915
gene:FBgn0173756	gene:FBgn0173756	Dsec\GM18851	scaffold_3:6477009-6477204	Control	Noni	OK	63.0936	0	#NAME?	#NAME?	5e-05	0.00271875	yes	CG43725
gene:FBgn0173848	gene:FBgn0173848	Dsec\GM18945	scaffold_10:1573657-1574006	Control	Noni	OK	616.265	393.758	-0.646243	-1.96716	0.00035	0.0133733	yes	CG14818
gene:FBgn0173866	gene:FBgn0173866	Dsec\GM18963	scaffold_10:1267635-1274382	Control	Noni	OK	11.218	36.6624	1.70849	4.91564	5e-05	0.00271875	yes	Mur2B
gene:FBgn0173876	gene:FBgn0173876	Dsec\GM18973	scaffold_3:6666625-6674334	Control	Noni	OK	26.3843	38.1869	0.533401	1.75031	0.0018	0.043875	yes	cana <newline> cmet
gene:FBgn0173914	gene:FBgn0173914	Dsec\GM19011	scaffold_10:661868-663209	Control	Noni	OK	95.7591	64.6863	-0.56595	-1.86756	0.0013	0.0353438	yes	CG3706
gene:FBgn0173946	gene:FBgn0173946	Dsec\GM19043	scaffold_10:187934-189158	Control	Noni	OK	84.3789	37.537	-1.16857	-3.55485	5e-05	0.00271875	yes	Pgcl
gene:FBgn0173954	gene:FBgn0173954	Dsec\GM19051	scaffold_10:12526-19002	Control	Noni	OK	26.7613	42.5329	0.668433	2.2119	0.0002	0.00863359	yes	G9a
gene:FBgn0173979	gene:FBgn0173979	Dsec\GM19077	scaffold_10:364070-365102	Control	Noni	OK	98.4469	66.9504	-0.556252	-1.8102	0.00195	0.046333	yes	CG13369
gene:FBgn0174023	gene:FBgn0174023	Dsec\GM19121	scaffold_10:929485-930850	Control	Noni	OK	58.6792	156.135	1.41187	4.31658	5e-05	0.00271875	yes	CG11381
gene:FBgn0174029	gene:FBgn0174029	Dsec\GM19127	scaffold_10:1074433-1075168	Control	Noni	OK	124.886	61.6114	-1.01935	-3.06992	5e-05	0.00271875	yes	Tsp2A
gene:FBgn0174142	gene:FBgn0174142	Dsec\GM19242	scaffold_10:2364596-2367135	Control	Noni	OK	20.895	13.0766	-0.67617	-1.88887	0.00145	0.0384965	yes	CG2681
gene:FBgn0174277	gene:FBgn0174277	Dsec\GM19377	scaffold_0:18081256-18081427	Control	Noni	OK	2341.63	7953.03	1.76399	5.26475	5e-05	0.00271875	yes	fit
gene:FBgn0174289	gene:FBgn0174289	Dsec\GM19389	scaffold_0:4306236-4309683	Control	Noni	OK	67.2868	236.205	1.81164	2.53308	0.00095	0.028652	yes	-
gene:FBgn0174328	gene:FBgn0174328	Dsec\GM19428	scaffold_12:1859192-1861547	Control	Noni	OK	9.57202	18.6066	0.95892	2.75642	5e-05	0.00271875	yes	-
gene:FBgn0174688	gene:FBgn0174688	Dsec\GM19791	scaffold_1:13762931-13764682	Control	Noni	OK	170.775	107.684	-0.665288	-2.16935	0.0004	0.0146883	yes	CG13868
gene:FBgn0174699	gene:FBgn0174699	Dsec\Obp56g	scaffold_1:13161204-13161669	Control	Noni	OK	219.36	142.576	-0.621565	-1.8271	0.00195	0.046333	yes	Obp56g
gene:FBgn0174759	gene:FBgn0174759	Dsec\GM19873	scaffold_1:12193578-12198133	Control	Noni	OK	111.219	57.5409	-0.950738	-3.0493	5e-05	0.00271875	yes	MFS14
gene:FBgn0174796	gene:FBgn0174796	Dsec\GM19910	scaffold_1:11747635-11748158	Control	Noni	OK	898.616	451.811	-0.991984	-2.9996	5e-05	0.00271875	yes	-
gene:FBgn0174807	gene:FBgn0174807	Dsec\GM19921	scaffold_1:11546328-11548523	Control	Noni	OK	45.9102	29.4842	-0.638874	-2.06869	0.0003	0.0119053	yes	Dgp-1
gene:FBgn0174816	gene:FBgn0174816	Dsec\GM19930	scaffold_1:11436222-11437243	Control	Noni	OK	1096.37	482.227	-1.18495	-3.56635	5e-05	0.00271875	yes	CG10912
gene:FBgn0174819	gene:FBgn0174819	Dsec\GM19933	scaffold_1:11429575-11430217	Control	Noni	OK	48.8509	26.6362	-0.875	-1.86117	0.00195	0.046333	yes	CG14495
gene:FBgn0174821	gene:FBgn0174821	Dsec\GM19935	scaffold_1:11425302-11426059	Control	Noni	OK	127.628	60.321	-1.08122	-3.1726	5e-05	0.00271875	yes	CG5767 <newline> CG5770
gene:FBgn0174829	gene:FBgn0174829	Dsec\GM19943	scaffold_1:11250510-11254584	Control	Noni	OK	210.651	323.897	0.620679	2.07578	0.0005	0.0178391	yes	Mapmodulin
gene:FBgn0174835	gene:FBgn0174835	Dsec\GM19949	scaffold_1:11154103-11156164	Control	Noni	OK	3.98176	1.56564	-1.34666	-2.04275	0.00155	0.0399328	yes	CG18635
gene:FBgn0174839	gene:FBgn0174839	Dsec\GM19953	scaffold_1:11132111-11134117	Control	Noni	OK	29.4217	46.7479	0.66802	2.14603	0.0002	0.00863359	yes	sub
gene:FBgn0174854	gene:FBgn0174854	Dsec\GM19968	scaffold_1:10969128-10970939	Control	Noni	OK	74.9087	28.0478	-1.41725	-4.2312	5e-05	0.00271875	yes	CG6484
gene:FBgn0174907	gene:FBgn0174907	Dsec\GM20022	scaffold_1:10339569-10341751	Control	Noni	OK	20.5658	31.168	0.599815	1.84322	0.00185	0.0447083	yes	-
gene:FBgn0174921	gene:FBgn0174921	Dsec\GM20037	scaffold_1:10138676-10139404	Control	Noni	OK	28.6104	51.3988	0.845193	1.95547	0.001	0.02953	yes	CG15617
gene:FBgn0174925	gene:FBgn0174925	Dsec\GM20041	scaffold_1:10041258-10044287	Control	Noni	OK	188.226	128.133	-0.554825	-1.79526	0.002	0.0467355	yes	Picot
gene:FBgn0174969	gene:FBgn0174969	Dsec\GM20086	scaffold_1:9558186-9562634	Control	Noni	OK	13.0444	8.28516	-0.654825	-1.9007	0.0012	0.0331024	yes	Ptp52F
gene:FBgn0174990	gene:FBgn0174990	Dsec\GM20107	scaffold_1:9328409-9329192	Control	Noni	OK	102.225	165.587	0.695845	2.23252	0.0002	0.00863359	yes	CG8299
gene:FBgn0175082	gene:FBgn0175082	Dsec\GM20199	scaffold_1:8011911-8022712	Control	Noni	OK	8.79205	13.3205	0.599379	1.97783	0.00035	0.0133733	yes	Su(var)2-HP2
gene:FBgn0175147	gene:FBgn0175147	Dsec\GM20264	scaffold_1:6977200-6978101	Control	Noni	OK	172.481	79.6644	-1.11443	-3.51072	5e-05	0.00271875	yes	CG42807
gene:FBgn0175168	gene:FBgn0175168	Dsec\GM20285	scaffold_1:6786718-6788299	Control	Noni	OK	311.274	123.022	-1.33927	-4.05989	5e-05	0.00271875	yes	CG10814
gene:FBgn0175170	gene:FBgn0175170	Dsec\GM20287	scaffold_1:6707613-6708836	Control	Noni	OK	115.181	46.5585	-1.30679	-4.06046	5e-05	0.00271875	yes	CG4734
gene:FBgn0175188	gene:FBgn0175188	Dsec\GM20305	scaffold_1:6612878-6615237	Control	Noni	OK	21.2582	32.5703	0.615537	1.90622	0.00085	0.0265566	yes	Orc3
gene:FBgn0175193	gene:FBgn0175193	Dsec\GM20310	scaffold_1:6573860-6574241	Control	Noni	OK	67.6752	31.5543	-1.10079	-1.96813	0.0017	0.0424437	yes	-
gene:FBgn0175199	gene:FBgn0175199	Dsec\GM20316	scaffold_1:6453157-6453496	Control	Noni	OK	2983.4	1545.87	-0.948533	-2.98772	5e-05	0.00271875	yes	CG13323 <newline> CG13324
gene:FBgn0175200	gene:FBgn0175200	Dsec\GM20317	scaffold_1:6450797-6451136	Control	Noni	OK	2160.92	1141.65	-0.920516	-3.0048	5e-05	0.00271875	yes	CG13323 <newline> CG13324
gene:FBgn0175203	gene:FBgn0175203	Dsec\GM20320	scaffold_1:6353767-6355487	Control	Noni	OK	367.753	200.398	-0.875869	-2.86077	5e-05	0.00271875	yes	CG44250
gene:FBgn0175204	gene:FBgn0175204	Dsec\GM20321	scaffold_1:6351912-6353268	Control	Noni	OK	16.2448	8.76837	-0.889594	-1.898	0.0014	0.0376105	yes	CG44251
gene:FBgn0175205	gene:FBgn0175205	Dsec\GM20322	scaffold_1:6343791-6348508	Control	Noni	OK	34.501	22.8194	-0.596379	-1.9316	0.00125	0.0342312	yes	Mdr49
gene:FBgn0175211	gene:FBgn0175211	Dsec\GM20328	scaffold_1:6278529-6280046	Control	Noni	OK	95.0964	55.9132	-0.766202	-2.18384	0.0004	0.0146883	yes	Lfg
gene:FBgn0175217	gene:FBgn0175217	Dsec\GM20334	scaffold_1:6255216-6256959	Control	Noni	OK	22.5907	13.1252	-0.783392	-1.93957	0.00105	0.0305283	yes	Cyp9h1
gene:FBgn0175226	gene:FBgn0175226	Dsec\GM20343	scaffold_1:6104922-6113040	Control	Noni	OK	34.3591	22.6136	-0.6035	-1.91202	0.0009	0.0274367	yes	GLS
gene:FBgn0175288	gene:FBgn0175288	Dsec\GM20405	scaffold_1:5301992-5305748	Control	Noni	OK	100.922	61.5387	-0.713674	-1.97024	0.00105	0.0305283	yes	Damm
gene:FBgn0175323	gene:FBgn0175323	Dsec\GM20441	scaffold_1:4795732-4796503	Control	Noni	OK	712.425	268.128	-1.40982	-4.43247	5e-05	0.00271875	yes	gammaTry <newline> CG30031 <newline> deltaTry <newline> CG30025 <newline> alphaTry
gene:FBgn0175326	gene:FBgn0175326	Dsec\GM20444	scaffold_1:4789114-4789906	Control	Noni	OK	133.589	85.5783	-0.642486	-2.00438	0.00045	0.0162604	yes	kappaTry <newline> zetaTry
gene:FBgn0175348	gene:FBgn0175348	Dsec\GM20466	scaffold_1:4696076-4696427	Control	Noni	OK	7.68174	29.3094	1.93186	2.30925	0.00145	0.0384965	yes	CG13215
gene:FBgn0175354	gene:FBgn0175354	Dsec\GM20472	scaffold_1:4673880-4675546	Control	Noni	OK	19.7239	9.83657	-1.00372	-1.92839	0.00115	0.0324352	yes	CG9084
gene:FBgn0175357	gene:FBgn0175357	Dsec\GM20475	scaffold_1:4577065-4579643	Control	Noni	OK	8.55156	2.45702	-1.79928	-2.60965	0.00035	0.0133733	yes	-
gene:FBgn0175439	gene:FBgn0175439	Dsec\GM20557	scaffold_1:3554208-3554487	Control	Noni	OK	3356.61	1237.3	-1.43982	-3.74386	5e-05	0.00271875	yes	Def
gene:FBgn0175459	gene:FBgn0175459	Dsec\GM20577	scaffold_1:3324850-3326221	Control	Noni	OK	120.029	72.9394	-0.718609	-2.3837	5e-05	0.00271875	yes	hebe
gene:FBgn0175462	gene:FBgn0175462	Dsec\GM20580	scaffold_1:3308058-3316297	Control	Noni	OK	1355.45	333.46	-2.02318	-5.76423	5e-05	0.00271875	yes	CG1648
gene:FBgn0175520	gene:FBgn0175520	Dsec\GM20638	scaffold_1:2568547-2570778	Control	Noni	OK	3.94821	1.05951	-1.8978	-2.61481	0.0004	0.0146883	yes	PPO2
gene:FBgn0175565	gene:FBgn0175565	Dsec\Mal-A7	scaffold_1:1999076-2001177	Control	Noni	OK	114.686	18.321	-2.64612	-7.87466	5e-05	0.00271875	yes	Mal-A7
gene:FBgn0175567	gene:FBgn0175567	Dsec\Mal-A1	scaffold_1:1978885-1981084	Control	Noni	OK	315.519	99.4748	-1.66532	-5.10953	5e-05	0.00271875	yes	Mal-A1
gene:FBgn0175607	gene:FBgn0175607	Dsec\GM20726	scaffold_1:1628889-1630122	Control	Noni	OK	22.163	35.8135	0.692351	1.94375	0.0011	0.0314962	yes	uno
gene:FBgn0175621	gene:FBgn0175621	Dsec\GM20740	scaffold_1:1484931-1486200	Control	Noni	OK	21.2301	8.26036	-1.36183	-3.01874	5e-05	0.00271875	yes	Septin5
gene:FBgn0175661	gene:FBgn0175661	Dsec\GM20780	scaffold_1:1071110-1073511	Control	Noni	OK	113.488	54.4435	-1.05971	-3.48293	5e-05	0.00271875	yes	Drat
gene:FBgn0175676	gene:FBgn0175676	Dsec\GM20795	scaffold_1:978351-981624	Control	Noni	OK	15.6005	5.24977	-1.57127	-2.43449	0.00035	0.0133733	yes	fa2h
gene:FBgn0175698	gene:FBgn0175698	Dsec\GM20817	scaffold_1:687028-688734	Control	Noni	OK	36.3239	18.4151	-0.980028	-2.8414	5e-05	0.00271875	yes	Cyp9b1 <newline> Cyp9b2
gene:FBgn0175708	gene:FBgn0175708	Dsec\GM20827	scaffold_1:563193-564781	Control	Noni	OK	227.817	122.943	-0.889883	-2.87709	5e-05	0.00271875	yes	Tsp42Ed
gene:FBgn0175765	gene:FBgn0175765	Dsec\GM20884	scaffold_1:211422-213891	Control	Noni	OK	22.4793	34.4458	0.615731	2.01447	0.00055	0.0191991	yes	sced
gene:FBgn0175794	gene:FBgn0175794	Dsec\GM20913	scaffold_1:558525-559317	Control	Noni	OK	213.178	51.5567	-2.04783	-5.96268	5e-05	0.00271875	yes	Tsp42Eb <newline> CG30160
gene:FBgn0175795	gene:FBgn0175795	Dsec\GM20914	scaffold_1:559868-561657	Control	Noni	OK	64.0723	33.1118	-0.952356	-2.41312	0.0001	0.00483333	yes	Tsp42Ec
gene:FBgn0175863	gene:FBgn0175863	Dsec\GM20982	scaffold_1:1337604-1344646	Control	Noni	OK	5.42407	8.30276	0.614216	1.87463	0.0011	0.0314962	yes	PolZ1
gene:FBgn0175916	gene:FBgn0175916	Dsec\Mal-A4	scaffold_1:1989582-1991646	Control	Noni	OK	52.0162	28.4237	-0.871867	-2.71605	5e-05	0.00271875	yes	Mal-A4
gene:FBgn0175919	gene:FBgn0175919	Dsec\GM21038	scaffold_1:1995626-1996680	Control	Noni	OK	13.8846	2.47316	-2.48906	-3.64578	5e-05	0.00271875	yes	-
gene:FBgn0175920	gene:FBgn0175920	Dsec\GM21039	scaffold_1:2001501-2002981	Control	Noni	OK	8.10608	1.45023	-2.48273	-3.31067	5e-05	0.00271875	yes	-
gene:FBgn0176047	gene:FBgn0176047	Dsec\GM21166	scaffold_1:3390420-3396739	Control	Noni	OK	9.61333	15.307	0.67108	2.16098	0.0001	0.00483333	yes	tea
gene:FBgn0176058	gene:FBgn0176058	Dsec\GM21177	scaffold_1:3549811-3550120	Control	Noni	OK	3859.64	2617.98	-0.560011	-1.84477	0.0011	0.0314962	yes	COX7C
gene:FBgn0176081	gene:FBgn0176081	Dsec\GM21200	scaffold_1:3760842-3762964	Control	Noni	OK	11.5891	5.90117	-0.973699	-1.97042	0.00105	0.0305283	yes	CG12910
gene:FBgn0176094	gene:FBgn0176094	Dsec\GM21213	scaffold_1:3919328-3920179	Control	Noni	OK	43.1572	21.1	-1.03236	-2.37942	0.0001	0.00483333	yes	CG12896 <newline> Prx2540-2 <newline> Prx2540-1
gene:FBgn0176097	gene:FBgn0176097	Dsec\GM21216	scaffold_1:3925036-3925887	Control	Noni	OK	51.1827	29.5203	-0.793945	-1.98026	0.0015	0.039362	yes	CG12896 <newline> Prx2540-2 <newline> Prx2540-1
gene:FBgn0176160	gene:FBgn0176160	Dsec\GM21279	scaffold_35:229221-231745	Control	Noni	OK	93.0676	149.358	0.682424	2.25139	5e-05	0.00271875	yes	otu
gene:FBgn0176164	gene:FBgn0176164	Dsec\GM21283	scaffold_1:4797719-4801363	Control	Noni	OK	128.205	76.6117	-0.742815	-2.07308	0.00015	0.00675896	yes	iotaTry
gene:FBgn0176202	gene:FBgn0176202	Dsec\GM21321	scaffold_1:5413963-5415793	Control	Noni	OK	16.2027	26.7457	0.72307	1.81873	0.0018	0.043875	yes	-
gene:FBgn0176215	gene:FBgn0176215	Dsec\GM21334	scaffold_35:202142-203707	Control	Noni	OK	216.14	123.896	-0.80284	-2.63446	5e-05	0.00271875	yes	CG15347
gene:FBgn0176261	gene:FBgn0176261	Dsec\GM21380	scaffold_1:5834605-5836813	Control	Noni	OK	231.838	370.661	0.676988	1.86629	0.0014	0.0376105	yes	Cpr49Ae
gene:FBgn0176277	gene:FBgn0176277	Dsec\GM21396	scaffold_1:5908907-5910809	Control	Noni	OK	17.2624	28.5828	0.727514	2.12592	0.00015	0.00675896	yes	Nepl10
gene:FBgn0176305	gene:FBgn0176305	Dsec\GM21424	scaffold_1:6187663-6189196	Control	Noni	OK	386.235	871.641	1.17426	3.28814	5e-05	0.00271875	yes	CG12374
gene:FBgn0176315	gene:FBgn0176315	Dsec\GM21434	scaffold_1:6332242-6333957	Control	Noni	OK	42.0955	24.832	-0.761464	-2.17504	0.0004	0.0146883	yes	sug
gene:FBgn0176317	gene:FBgn0176317	Dsec\GM21436	scaffold_1:6356913-6358309	Control	Noni	OK	359.079	174.516	-1.04094	-3.38639	5e-05	0.00271875	yes	CG13321
gene:FBgn0176347	gene:FBgn0176347	Dsec\GM21466	scaffold_1:6817752-6818703	Control	Noni	OK	671.133	256.361	-1.38842	-3.59617	5e-05	0.00271875	yes	IMPPP <newline> CG13749 <newline> CG33470
gene:FBgn0176401	gene:FBgn0176401	Dsec\GM21521	scaffold_1:7635145-7638384	Control	Noni	OK	24.0663	36.4729	0.599808	1.97491	0.0007	0.0229478	yes	Usp20-33
gene:FBgn0176474	gene:FBgn0176474	Dsec\GM21594	scaffold_35:214053-215977	Control	Noni	OK	99.2082	336.146	1.76056	4.77585	5e-05	0.00271875	yes	Cp7Fa
gene:FBgn0176485	gene:FBgn0176485	Dsec\GM21605	scaffold_35:216861-218496	Control	Noni	OK	105.183	367.864	1.80627	4.841	5e-05	0.00271875	yes	Cp7Fb
gene:FBgn0176496	gene:FBgn0176496	Dsec\GM21616	scaffold_35:220086-221104	Control	Noni	OK	220.655	659.325	1.5792	4.24466	5e-05	0.00271875	yes	Cp7Fc
gene:FBgn0176506	gene:FBgn0176506	Dsec\GM21626	scaffold_35:222286-223223	Control	Noni	OK	1745.59	4188.89	1.26285	2.51726	5e-05	0.00271875	yes	Cp36
gene:FBgn0176516	gene:FBgn0176516	Dsec\GM21636	scaffold_35:224802-225235	Control	Noni	OK	4476.6	8135.9	0.8619	2.69399	5e-05	0.00271875	yes	-
gene:FBgn0176527	gene:FBgn0176527	Dsec\GM21647	scaffold_35:225268-225963	Control	Noni	OK	1946.61	3807.84	0.968006	2.04017	0.00045	0.0162604	yes	Cp38
gene:FBgn0176567	gene:FBgn0176567	Dsec\GM21688	scaffold_1:9699067-9703049	Control	Noni	OK	4.14228	7.79497	0.912118	2.14808	0.0003	0.0119053	yes	Nox
gene:FBgn0176605	gene:FBgn0176605	Dsec\GM21726	scaffold_1:10208872-10209671	Control	Noni	OK	140.176	43.7219	-1.68081	-4.7362	5e-05	0.00271875	yes	CG5550
gene:FBgn0176627	gene:FBgn0176627	Dsec\GM21748	scaffold_1:10424992-10434670	Control	Noni	OK	18.5651	27.715	0.578075	1.84828	0.001	0.02953	yes	RhoGEF2
gene:FBgn0176633	gene:FBgn0176633	Dsec\GM21754	scaffold_1:10458946-10461766	Control	Noni	OK	29.3594	48.695	0.729953	2.39969	5e-05	0.00271875	yes	CG6967
gene:FBgn0176715	gene:FBgn0176715	Dsec\GM21838	scaffold_1:11401961-11403427	Control	Noni	OK	100.097	68.489	-0.547461	-1.78543	0.002	0.0467355	yes	CG10910
gene:FBgn0176721	gene:FBgn0176721	Dsec\GM21844	scaffold_1:11503835-11505537	Control	Noni	OK	55.4212	31.3524	-0.821864	-2.46381	5e-05	0.00271875	yes	Spn55B
gene:FBgn0176743	gene:FBgn0176743	Dsec\GM21866	scaffold_1:11746635-11746840	Control	Noni	OK	2512.47	952.699	-1.39901	-2.46824	0.0001	0.00483333	yes	BomS1
gene:FBgn0176745	gene:FBgn0176745	Dsec\GM21868	scaffold_1:11749286-11749486	Control	Noni	OK	7486	3708.46	-1.01337	-2.69759	5e-05	0.00271875	yes	BomS2
gene:FBgn0176772	gene:FBgn0176772	Dsec\GM21895	scaffold_1:11893282-11895384	Control	Noni	OK	232.153	472.504	1.02525	2.77005	5e-05	0.00271875	yes	Pepck1
gene:FBgn0176892	gene:FBgn0176892	Dsec\GM22021	scaffold_1:13969489-13969948	Control	Noni	OK	506.52	157.65	-1.68389	-2.83425	5e-05	0.00271875	yes	GNBP-like3
gene:FBgn0176894	gene:FBgn0176894	Dsec\GM22023	scaffold_1:13977483-13978282	Control	Noni	OK	939.879	516.782	-0.862921	-2.26923	0.0001	0.00483333	yes	Bbd
gene:FBgn0176975	gene:FBgn0176975	Dsec\GM22104	scaffold_11:1859297-1862078	Control	Noni	OK	14.1256	21.0739	0.577146	1.7859	0.0021	0.0482744	yes	PolH
gene:FBgn0176992	gene:FBgn0176992	Dsec\GM22121	scaffold_11:1579621-1580101	Control	Noni	OK	32.5694	13.8663	-1.23194	-1.90144	0.0022	0.0494672	yes	Cpr78E
gene:FBgn0177001	gene:FBgn0177001	Dsec\GM22130	scaffold_11:1451996-1452283	Control	Noni	OK	4522.12	2774.95	-0.704536	-2.31688	5e-05	0.00271875	yes	COX8
gene:FBgn0177009	gene:FBgn0177009	Dsec\GM22138	scaffold_11:1402049-1402854	Control	Noni	OK	2.30234	0	#NAME?	#NAME?	5e-05	0.00271875	yes	Neu2
gene:FBgn0177062	gene:FBgn0177062	Dsec\GM22191	scaffold_11:660748-661700	Control	Noni	OK	16.5987	29.6568	0.837297	1.96336	0.00115	0.0324352	yes	CG4074
gene:FBgn0177112	gene:FBgn0177112	Dsec\GM22242	scaffold_11:105430-106761	Control	Noni	OK	7.92455	3.32136	-1.25455	-1.90644	0.002	0.0467355	yes	CG7298
gene:FBgn0177128	gene:FBgn0177128	Dsec\GM22258	scaffold_11:72183-95845	Control	Noni	OK	278.153	159.908	-0.798635	-2.23746	0.0001	0.00483333	yes	Ssk
gene:FBgn0177134	gene:FBgn0177134	Dsec\GM22264	scaffold_11:129458-130823	Control	Noni	OK	2.16486	11.126	2.36158	3.56432	5e-05	0.00271875	yes	CG13813
gene:FBgn0177138	gene:FBgn0177138	Dsec\GM22268	scaffold_11:162541-166075	Control	Noni	OK	13.8444	8.16483	-0.761811	-1.86338	0.00215	0.0488283	yes	rdgC
gene:FBgn0177191	gene:FBgn0177191	Dsec\GM22321	scaffold_11:692646-698856	Control	Noni	OK	6.08606	10.0441	0.722769	2.24118	0.00015	0.00675896	yes	Spc105R
gene:FBgn0177262	gene:FBgn0177262	Dsec\GM22392	scaffold_11:1550215-1551933	Control	Noni	OK	252.694	431.704	0.77265	2.44939	0.0001	0.00483333	yes	CG32444
gene:FBgn0177318	gene:FBgn0177318	Dsec\GM22448	scaffold_11:2401220-2402243	Control	Noni	OK	63.6048	34.2664	-0.892343	-2.59325	5e-05	0.00271875	yes	CG11426
gene:FBgn0177425	gene:FBgn0177425	Dsec\GM22555	scaffold_37:51699-52701	Control	Noni	OK	70.0546	104.773	0.58072	1.89101	0.00095	0.028652	yes	CG7872
gene:FBgn0177491	gene:FBgn0177491	Dsec\GM22621	scaffold_8:3587718-3588009	Control	Noni	OK	15381.4	8028.64	-0.937955	-2.26681	0.0003	0.0119053	yes	-
gene:FBgn0177543	gene:FBgn0177543	Dsec\Obp19c	scaffold_8:2482747-2483307	Control	Noni	OK	136.106	276.102	1.02047	3.03913	5e-05	0.00271875	yes	Obp19c
gene:FBgn0177644	gene:FBgn0177644	Dsec\GM22774	scaffold_8:1253405-1253552	Control	Noni	OK	5890.16	2598.03	-1.18089	-3.31605	5e-05	0.00271875	yes	-
gene:FBgn0177646	gene:FBgn0177646	Dsec\GM22776	scaffold_8:1238215-1238458	Control	Noni	OK	896.76	464.736	-0.94831	-2.6698	5e-05	0.00271875	yes	-
gene:FBgn0177678	gene:FBgn0177678	Dsec\GM22808	scaffold_8:693946-694511	Control	Noni	OK	452.594	147.127	-1.62115	-4.93902	5e-05	0.00271875	yes	CG15043
gene:FBgn0177718	gene:FBgn0177718	Dsec\GM22848	scaffold_8:57476-60393	Control	Noni	OK	6.34539	2.22499	-1.51191	-2.626	0.00015	0.00675896	yes	Mco4
gene:FBgn0177782	gene:FBgn0177782	Dsec\GM22913	scaffold_8:968257-973797	Control	Noni	OK	129.924	74.1093	-0.809948	-2.28936	0.00015	0.00675896	yes	CG6891
gene:FBgn0177816	gene:FBgn0177816	Dsec\GM22947	scaffold_8:1371451-1378030	Control	Noni	OK	32.2473	15.1249	-1.09225	-2.33506	5e-05	0.00271875	yes	Mec2
gene:FBgn0177863	gene:FBgn0177863	Dsec\GM22995	scaffold_8:1973315-1973822	Control	Noni	OK	15.9081	3.93125	-2.0167	-2.48645	0.0017	0.0424437	yes	SkpC <newline> SkpD <newline> SkpE
gene:FBgn0177898	gene:FBgn0177898	Dsec\Obp19b	scaffold_8:2481238-2482276	Control	Noni	OK	40.753	16.5638	-1.29887	-2.41119	0.00025	0.0104336	yes	Obp19b
gene:FBgn0177922	gene:FBgn0177922	Dsec\GM23054	scaffold_8:3081400-3085800	Control	Noni	OK	73.555	49.9862	-0.557295	-1.80524	0.00105	0.0305283	yes	Npc1b
gene:FBgn0178010	gene:FBgn0178010	Dsec\GM23142	scaffold_27:40551-41027	Control	Noni	OK	683.98	143.511	-2.2528	-6.7349	5e-05	0.00271875	yes	TotB <newline> TotA
gene:FBgn0178011	gene:FBgn0178011	Dsec\GM23143	scaffold_27:38434-38910	Control	Noni	OK	675.381	128.824	-2.3903	-6.98098	5e-05	0.00271875	yes	TotB <newline> TotA
gene:FBgn0178012	gene:FBgn0178012	Dsec\GM23144	scaffold_27:35378-35831	Control	Noni	OK	183.099	24.0241	-2.93007	-5.51205	5e-05	0.00271875	yes	TotC
gene:FBgn0178016	gene:FBgn0178016	Dsec\GM23148	scaffold_27:3251-3704	Control	Noni	OK	34.6061	8.8456	-1.968	-2.84046	5e-05	0.00271875	yes	TotX
gene:FBgn0178089	gene:FBgn0178089	Dsec\GM23222	scaffold_7303:456-978	Control	Noni	OK	18.9675	6.64688	-1.51278	-2.13269	0.00145	0.0384965	yes	-
gene:FBgn0178094	gene:FBgn0178094	Dsec\GM23227	scaffold_3872:1232-1547	Control	Noni	OK	4.02832	0	#NAME?	#NAME?	0.0009	0.0274367	yes	CG3176 <newline> CG13373 <newline> CG32817
gene:FBgn0178166	gene:FBgn0178166	Dsec\GM23299	scaffold_18:773791-774532	Control	Noni	OK	28.5214	11.922	-1.25842	-2.51724	0.0001	0.00483333	yes	CG14400
gene:FBgn0178255	gene:FBgn0178255	Dsec\GM23388	scaffold_18:1008615-1009878	Control	Noni	OK	65.212	100.495	0.623915	1.9847	0.0005	0.0178391	yes	CG9259
gene:FBgn0178292	gene:FBgn0178292	Dsec\GM23425	scaffold_12623:206-617	Control	Noni	OK	3.07724	0	#NAME?	#NAME?	5e-05	0.00271875	yes	-
gene:FBgn0178299	gene:FBgn0178299	Dsec\GM23432	scaffold_10916:59-856	Control	Noni	OK	82.6048	134.61	0.704492	2.0649	0.00035	0.0133733	yes	-
gene:FBgn0178305	gene:FBgn0178305	Dsec\GM23438	scaffold_2815:339-1093	Control	Noni	OK	48.218	24.1864	-0.995377	-2.29428	0.0003	0.0119053	yes	CG44014
gene:FBgn0178330	gene:FBgn0178330	Dsec\GM23463	scaffold_0:20961291-20966465	Control	Noni	OK	19.503	29.5788	0.600869	1.98671	0.0006	0.0203174	yes	polybromo
gene:FBgn0178401	gene:FBgn0178401	Dsec\GM23535	scaffold_0:19994161-20000825	Control	Noni	OK	15.2775	23.1021	0.596619	1.98789	0.0004	0.0146883	yes	eIF4G2
gene:FBgn0178422	gene:FBgn0178422	Dsec\GM23556	scaffold_0:19771942-19774521	Control	Noni	OK	69.2219	42.714	-0.69652	-2.23862	0.00025	0.0104336	yes	CG10182 <newline> CG13325
gene:FBgn0178588	gene:FBgn0178588	Dsec\GM23723	scaffold_0:17684866-17685929	Control	Noni	OK	758.876	36.8926	-4.36246	-11.5654	5e-05	0.00271875	yes	Ctr1B
gene:FBgn0178605	gene:FBgn0178605	Dsec\GM23740	scaffold_121:24058-24532	Control	Noni	OK	23.6184	0	#NAME?	#NAME?	5e-05	0.00271875	yes	CG15382
gene:FBgn0178607	gene:FBgn0178607	Dsec\GM23742	scaffold_0:17445399-17450091	Control	Noni	OK	13.8119	24.3975	0.820826	2.69158	5e-05	0.00271875	yes	Cenp-C
gene:FBgn0178673	gene:FBgn0178673	Dsec\GM23808	scaffold_0:16574573-16576278	Control	Noni	OK	122.137	12.7468	-3.26029	-8.90834	5e-05	0.00271875	yes	phu
gene:FBgn0178683	gene:FBgn0178683	Dsec\GM23818	scaffold_0:16490408-16493167	Control	Noni	OK	13.417	20.0638	0.580535	1.80255	0.00195	0.046333	yes	Son
gene:FBgn0178694	gene:FBgn0178694	Dsec\GM23829	scaffold_0:16364993-16367900	Control	Noni	OK	27.8755	44.1462	0.663292	2.13807	0.0001	0.00483333	yes	dmt
gene:FBgn0178710	gene:FBgn0178710	Dsec\GM23845	scaffold_0:16265193-16266191	Control	Noni	OK	92.4434	136.277	0.559897	1.78092	0.00155	0.0399328	yes	CG8534
gene:FBgn0178714	gene:FBgn0178714	Dsec\GM23849	scaffold_0:16104014-16104467	Control	Noni	OK	43.4768	76.8232	0.821296	1.84425	0.0016	0.0406652	yes	-
gene:FBgn0178783	gene:FBgn0178783	Dsec\GM23918	scaffold_0:14977020-14978620	Control	Noni	OK	6.0352	1.54576	-1.96509	-2.28971	0.0016	0.0406652	yes	Ugt302E1
gene:FBgn0178900	gene:FBgn0178900	Dsec\Desat2	scaffold_0:13683758-13685095	Control	Noni	OK	119.074	45.8712	-1.3762	-4.34617	5e-05	0.00271875	yes	Desat2
gene:FBgn0178918	gene:FBgn0178918	Dsec\GM24053	scaffold_0:13506465-13510677	Control	Noni	OK	4.07795	1.33262	-1.61358	-2.31793	0.00025	0.0104336	yes	Dtg
gene:FBgn0178921	gene:FBgn0178921	Dsec\GM24056	scaffold_0:13483223-13484601	Control	Noni	OK	71.0306	19.3544	-1.87578	-4.84234	5e-05	0.00271875	yes	Gnmt
gene:FBgn0178933	gene:FBgn0178933	Dsec\GM24069	scaffold_0:13190087-13192311	Control	Noni	OK	46.3292	70.6328	0.608417	2.00641	0.00055	0.0191991	yes	CG7091
gene:FBgn0178949	gene:FBgn0178949	Dsec\GM24085	scaffold_0:13093714-13098615	Control	Noni	OK	4.78235	11.5372	1.2705	2.75247	5e-05	0.00271875	yes	sim
gene:FBgn0179025	gene:FBgn0179025	Dsec\GM24161	scaffold_0:11895578-11897709	Control	Noni	OK	25.8419	38.768	0.585157	1.89751	0.00105	0.0305283	yes	PR-Set7
gene:FBgn0179038	gene:FBgn0179038	Dsec\GM24174	scaffold_0:11585115-11585491	Control	Noni	OK	2311.97	1463.14	-0.660056	-2.10567	0.0004	0.0146883	yes	-
gene:FBgn0179041	gene:FBgn0179041	Dsec\GM24177	scaffold_0:11552231-11553915	Control	Noni	OK	12.2561	5.95134	-1.04221	-1.9484	0.0015	0.039362	yes	CG3505
gene:FBgn0179063	gene:FBgn0179063	Dsec\GM24199	scaffold_0:10979422-10980897	Control	Noni	OK	55.6559	31.7773	-0.808537	-2.44171	5e-05	0.00271875	yes	CG3987
gene:FBgn0179099	gene:FBgn0179099	Dsec\GM24235	scaffold_0:10681938-10682442	Control	Noni	OK	972.971	1690.19	0.796719	2.21786	0.00015	0.00675896	yes	-
gene:FBgn0179111	gene:FBgn0179111	Dsec\GM24247	scaffold_0:10430771-10431706	Control	Noni	OK	48.4451	27.7387	-0.804448	-1.86948	0.00185	0.0447083	yes	CG31446
gene:FBgn0179112	gene:FBgn0179112	Dsec\GM24248	scaffold_0:10428540-10429497	Control	Noni	OK	766.238	431.27	-0.829202	-2.6412	5e-05	0.00271875	yes	CG5399
gene:FBgn0179158	gene:FBgn0179158	Dsec\GM24294	scaffold_0:9908468-9909044	Control	Noni	OK	80.53	23.3261	-1.78758	-4.04097	5e-05	0.00271875	yes	CG16775
gene:FBgn0179160	gene:FBgn0179160	Dsec\GM24296	scaffold_0:9905605-9906207	Control	Noni	OK	788.613	447.948	-0.815987	-2.69488	5e-05	0.00271875	yes	CG5506
gene:FBgn0179187	gene:FBgn0179187	Dsec\GM24323	scaffold_0:9592839-9597106	Control	Noni	OK	29.9818	44.7285	0.577106	1.92401	0.00115	0.0324352	yes	CycT
gene:FBgn0179203	gene:FBgn0179203	Dsec\GM24339	scaffold_0:9413194-9423194	Control	Noni	OK	9.79715	19.6179	1.00174	3.20387	5e-05	0.00271875	yes	Cad74A
gene:FBgn0179241	gene:FBgn0179241	Dsec\GM24377	scaffold_0:8733775-8738425	Control	Noni	OK	16.0594	7.21597	-1.15416	-2.4088	0.0001	0.00483333	yes	Galphaf
gene:FBgn0179254	gene:FBgn0179254	Dsec\GM24391	scaffold_0:8649556-8651490	Control	Noni	OK	61.0885	39.2272	-0.639047	-2.04424	0.0003	0.0119053	yes	Mipp1
gene:FBgn0179318	gene:FBgn0179318	Dsec\GM24455	scaffold_0:8078017-8079244	Control	Noni	OK	24.3906	38.9243	0.674345	1.95826	0.00095	0.028652	yes	-
gene:FBgn0179350	gene:FBgn0179350	Dsec\GM24487	scaffold_0:7620432-7620931	Control	Noni	OK	300.546	158.926	-0.919228	-2.20605	0.00065	0.0216221	yes	mex1
gene:FBgn0179352	gene:FBgn0179352	Dsec\GM24489	scaffold_0:7619324-7619663	Control	Noni	OK	6.48227	0	#NAME?	#NAME?	5e-05	0.00271875	yes	CG13454
gene:FBgn0179361	gene:FBgn0179361	Dsec\GM24498	scaffold_0:7260417-7264242	Control	Noni	OK	31.7745	49.8546	0.649861	2.16299	0.0003	0.0119053	yes	Msh6
gene:FBgn0179370	gene:FBgn0179370	Dsec\GM24507	scaffold_0:7175212-7193023	Control	Noni	OK	8.36807	13.4502	0.684656	2.27541	5e-05	0.00271875	yes	Plp
gene:FBgn0179418	gene:FBgn0179418	Dsec\GM24555	scaffold_0:6316367-6317516	Control	Noni	OK	8.04869	1.65982	-2.27773	-3.28237	5e-05	0.00271875	yes	D
gene:FBgn0179451	gene:FBgn0179451	Dsec\GM24588	scaffold_0:5624573-5625560	Control	Noni	OK	63.0978	38.9956	-0.69428	-1.99383	0.0008	0.0253445	yes	CG10116
gene:FBgn0179683	gene:FBgn0179683	Dsec\GM24821	scaffold_0:2304828-2309959	Control	Noni	OK	43.9814	16.7114	-1.39606	-4.24331	5e-05	0.00271875	yes	CG42825 <newline> CG32054
gene:FBgn0179684	gene:FBgn0179684	Dsec\GM24822	scaffold_0:2301363-2303192	Control	Noni	OK	28.7061	13.3165	-1.10814	-2.83082	5e-05	0.00271875	yes	CG42825 <newline> CG32054
gene:FBgn0179703	gene:FBgn0179703	Dsec\GM24841	scaffold_0:2014648-2023540	Control	Noni	OK	6.4338	11.4907	0.836729	1.85498	0.00145	0.0384965	yes	Zasp67
gene:FBgn0179830	gene:FBgn0179830	Dsec\GM24969	scaffold_0:412307-417653	Control	Noni	OK	10.9999	16.8849	0.618244	1.96967	0.0006	0.0203174	yes	Setx
gene:FBgn0179946	gene:FBgn0179946	Dsec\GM25085	scaffold_0:997772-998474	Control	Noni	OK	280.155	2158.82	2.94595	6.31905	5e-05	0.00271875	yes	-
gene:FBgn0179948	gene:FBgn0179948	Dsec\GM25087	scaffold_0:1000749-1001360	Control	Noni	OK	944.448	3988.52	2.07831	4.05622	5e-05	0.00271875	yes	Cp19
gene:FBgn0179949	gene:FBgn0179949	Dsec\GM25088	scaffold_0:1002864-1003411	Control	Noni	OK	378.238	1833.36	2.27713	4.72187	5e-05	0.00271875	yes	Cp16
gene:FBgn0179958	gene:FBgn0179958	Dsec\GM25097	scaffold_0:1074609-1075369	Control	Noni	OK	757.62	403.566	-0.90867	-2.87478	5e-05	0.00271875	yes	CG13309
gene:FBgn0180001	gene:FBgn0180001	Dsec\GM25140	scaffold_0:1616746-1617268	Control	Noni	OK	154.92	83.4417	-0.892682	-2.51764	5e-05	0.00271875	yes	Hsp22
gene:FBgn0180015	gene:FBgn0180015	Dsec\GM25154	scaffold_0:1711719-1719796	Control	Noni	OK	20.4047	30.7488	0.591631	1.94582	0.00075	0.0241667	yes	Jarid2
gene:FBgn0180105	gene:FBgn0180105	Dsec\SuUR	scaffold_0:3286272-3289522	Control	Noni	OK	15.9836	24.0104	0.587062	1.87005	0.00115	0.0324352	yes	SuUR
gene:FBgn0180174	gene:FBgn0180174	Dsec\GM25314	scaffold_0:4154297-4155132	Control	Noni	OK	77.5775	20.7047	-1.90568	-4.83316	5e-05	0.00271875	yes	CG14125
gene:FBgn0180187	gene:FBgn0180187	Dsec\GM25327	scaffold_0:4306236-4309683	Control	Noni	OK	31.1189	172.526	2.47094	3.29979	5e-05	0.00271875	yes	Lsp2
gene:FBgn0180237	gene:FBgn0180237	Dsec\GM25379	scaffold_0:5059541-5063591	Control	Noni	OK	34.4743	16.7786	-1.0389	-3.26829	5e-05	0.00271875	yes	CG14120
gene:FBgn0180271	gene:FBgn0180271	Dsec\GM25414	scaffold_0:5546409-5546850	Control	Noni	OK	30.6235	0	#NAME?	#NAME?	5e-05	0.00271875	yes	SNCF
gene:FBgn0180378	gene:FBgn0180378	Dsec\GM25521	scaffold_16:1567833-1568528	Control	Noni	OK	8.87635	25.6963	1.53352	2.60509	0.00015	0.00675896	yes	CG16956
gene:FBgn0180387	gene:FBgn0180387	Dsec\GM25530	scaffold_0:7611595-7611868	Control	Noni	OK	89.6767	0	#NAME?	#NAME?	5e-05	0.00271875	yes	Z600
gene:FBgn0180492	gene:FBgn0180492	Dsec\GM25635	scaffold_0:8482379-8483438	Control	Noni	OK	8.77438	3.83954	-1.19236	-1.97665	0.00185	0.0447083	yes	Gagr
gene:FBgn0180513	gene:FBgn0180513	Dsec\GM25656	scaffold_0:8838537-8841141	Control	Noni	OK	21.895	13.7257	-0.67372	-1.9739	0.0008	0.0253445	yes	Nrt
gene:FBgn0180539	gene:FBgn0180539	Dsec\GM25682	scaffold_0:9081466-9083389	Control	Noni	OK	19.2003	32.0888	0.740939	2.18459	0.00015	0.00675896	yes	CG7730
gene:FBgn0180562	gene:FBgn0180562	Dsec\GM25706	scaffold_0:9540532-9540880	Control	Noni	OK	303.584	90.2302	-1.75041	-2.90568	5e-05	0.00271875	yes	edin
gene:FBgn0180566	gene:FBgn0180566	Dsec\GM25710	scaffold_0:9589902-9590715	Control	Noni	OK	260.625	119.668	-1.12294	-3.68929	5e-05	0.00271875	yes	CG7542
gene:FBgn0180587	gene:FBgn0180587	Dsec\GM25731	scaffold_0:9988257-9988611	Control	Noni	OK	342.53	211.254	-0.697251	-2.04866	0.00055	0.0191991	yes	Mic26-27
gene:FBgn0180618	gene:FBgn0180618	Dsec\GM25762	scaffold_0:10573413-10578260	Control	Noni	OK	90.1726	55.5928	-0.697791	-2.19486	0.00025	0.0104336	yes	AOX1
gene:FBgn0180622	gene:FBgn0180622	Dsec\GM25766	scaffold_0:10610082-10610860	Control	Noni	OK	57.8405	24.7851	-1.22261	-2.88859	5e-05	0.00271875	yes	CG44014
gene:FBgn0180650	gene:FBgn0180650	Dsec\GM25794	scaffold_0:10883976-10893837	Control	Noni	OK	5.4747	8.21137	0.584844	1.83278	0.00175	0.0432151	yes	tefu
gene:FBgn0180659	gene:FBgn0180659	Dsec\GM25803	scaffold_0:10930142-10934804	Control	Noni	OK	3.04124	5.41826	0.833169	1.9381	0.00135	0.0366151	yes	CG6752
gene:FBgn0180689	gene:FBgn0180689	Dsec\GM25833	scaffold_0:11540631-11541199	Control	Noni	OK	286.172	171.274	-0.74058	-2.21166	0.00015	0.00675896	yes	CG31313
gene:FBgn0180699	gene:FBgn0180699	Dsec\GM25843	scaffold_0:11643229-11643797	Control	Noni	OK	275.16	166.75	-0.722589	-2.14018	0.0002	0.00863359	yes	CG31313
gene:FBgn0180727	gene:FBgn0180727	Dsec\GM25871	scaffold_0:11983195-11984086	Control	Noni	OK	634.907	1280.36	1.01193	2.83372	5e-05	0.00271875	yes	CG33109
gene:FBgn0180750	gene:FBgn0180750	Dsec\GM25894	scaffold_0:12213237-12215285	Control	Noni	OK	221.253	367.781	0.73315	2.32236	0.0001	0.00483333	yes	rdx
gene:FBgn0180827	gene:FBgn0180827	Dsec\GM25971	scaffold_0:13198428-13202234	Control	Noni	OK	56.6112	37.8458	-0.580954	-1.89874	0.0009	0.0274367	yes	CG7381
gene:FBgn0180841	gene:FBgn0180841	Dsec\GM25985	scaffold_0:13447238-13453643	Control	Noni	OK	11.4674	18.5335	0.692606	2.28033	0.0003	0.0119053	yes	PolQ
gene:FBgn0180874	gene:FBgn0180874	Dsec\GM26018	scaffold_0:13741667-13742596	Control	Noni	OK	16.0649	1.42649	-3.49338	-3.74638	5e-05	0.00271875	yes	CG10035
gene:FBgn0180891	gene:FBgn0180891	Dsec\GM26036	scaffold_0:13940372-13942290	Control	Noni	OK	17.2528	6.84002	-1.33476	-3.02797	5e-05	0.00271875	yes	CG4830
gene:FBgn0180936	gene:FBgn0180936	Dsec\GM26081	scaffold_0:14451630-14454881	Control	Noni	OK	26.4424	15.3908	-0.78078	-2.41642	5e-05	0.00271875	yes	CG6830 <newline> CG6834
gene:FBgn0181062	gene:FBgn0181062	Dsec\GM26207	scaffold_16:632156-634759	Control	Noni	OK	32.7429	19.5618	-0.743143	-2.28258	0.0001	0.00483333	yes	Oatp33Ea
gene:FBgn0181088	gene:FBgn0181088	Dsec\GM26233	scaffold_0:16421795-16428121	Control	Noni	OK	182.509	73.1961	-1.31813	-3.56458	5e-05	0.00271875	yes	Fst
gene:FBgn0181124	gene:FBgn0181124	Dsec\GM26269	scaffold_0:16737494-16738422	Control	Noni	OK	846.086	516.562	-0.711862	-2.22473	0.0002	0.00863359	yes	CG16749 <newline> CG12951
gene:FBgn0181141	gene:FBgn0181141	Dsec\GM26287	scaffold_0:17010940-17011919	Control	Noni	OK	111.694	48.3657	-1.2075	-3.72246	5e-05	0.00271875	yes	Nmdmc
gene:FBgn0181148	gene:FBgn0181148	Dsec\GM26294	scaffold_0:17061123-17063059	Control	Noni	OK	35.1606	60.5936	0.785206	2.57936	5e-05	0.00271875	yes	E(var)3-9
gene:FBgn0181225	gene:FBgn0181225	Dsec\GM26372	scaffold_0:17964064-17967223	Control	Noni	OK	8.95457	4.70551	-0.928273	-2.13693	0.00035	0.0133733	yes	CG42335
gene:FBgn0181253	gene:FBgn0181253	Dsec\GM26400	scaffold_0:18281944-18282378	Control	Noni	OK	521.939	94.6837	-2.46269	-5.82193	5e-05	0.00271875	yes	BomBc3
gene:FBgn0181365	gene:FBgn0181365	Dsec\GM26512	scaffold_0:19862370-19863268	Control	Noni	OK	168.742	104.065	-0.697331	-2.1985	0.0003	0.0119053	yes	GILT2
gene:FBgn0181375	gene:FBgn0181375	Dsec\GM26522	scaffold_0:19889164-19892098	Control	Noni	OK	11.4813	20.6344	0.84576	2.19632	0.00015	0.00675896	yes	Gba1b
gene:FBgn0181416	gene:FBgn0181416	Dsec\GM26563	scaffold_0:20301782-20304427	Control	Noni	OK	59.9425	34.1607	-0.811245	-1.80894	0.0022	0.0494672	yes	Npc2f
gene:FBgn0181475	gene:FBgn0181475	Dsec\GM26622	scaffold_0:20915505-20921700	Control	Noni	OK	20.0125	32.2879	0.690092	2.29394	0.0001	0.00483333	yes	asp
gene:FBgn0181491	gene:FBgn0181491	Dsec\GM26638	scaffold_0:21038325-21040142	Control	Noni	OK	28.3696	49.9734	0.816816	2.00718	0.0007	0.0229478	yes	Elal
gene:FBgn0181518	gene:FBgn0181518	Dsec\GM26665	scaffold_16:143472-145630	Control	Noni	OK	13.9659	4.30199	-1.69884	-3.31303	5e-05	0.00271875	yes	Crys
gene:FBgn0181528	gene:FBgn0181528	Dsec\GM26675	scaffold_1783:53-3200	Control	Noni	OK	35.822	63.2219	0.819578	2.69702	5e-05	0.00271875	yes	Marf1
gene:FBgn0181592	gene:FBgn0181592	Dsec\GM26739	scaffold_16:299360-300182	Control	Noni	OK	40.7531	20.2678	-1.00772	-2.35083	0.0001	0.00483333	yes	Phae2 <newline> Phae1
gene:FBgn0181655	gene:FBgn0181655	Dsec\GM26803	scaffold_30:354282-357324	Control	Noni	OK	30.9519	46.1147	0.575197	1.79167	0.00205	0.0475113	yes	Eph
gene:FBgn0181656	gene:FBgn0181656	Dsec\GM26804	scaffold_30:357400-363399	Control	Noni	OK	60.8822	90.3806	0.569993	1.89616	0.0013	0.0353438	yes	Eph
gene:FBgn0181688	gene:FBgn0181688	Dsec\GM26838	scaffold_16:639014-642274	Control	Noni	OK	19.8512	8.84995	-1.16548	-3.07857	5e-05	0.00271875	yes	Oatp33Eb
gene:FBgn0181728	gene:FBgn0181728	Dsec\GM26878	scaffold_25:17414-19907	Control	Noni	OK	3.82205	1.2338	-1.63124	-2.59654	5e-05	0.00271875	yes	mira
gene:FBgn0181745	gene:FBgn0181745	Dsec\GM26895	scaffold_25:186570-188301	Control	Noni	OK	34.8705	20.9559	-0.734653	-2.11878	0.0003	0.0119053	yes	CG6300 <newline> CG11659 <newline> CG11407
gene:FBgn0255062	gene:FBgn0255062	Dsec\5SrRNA:GM26929	scaffold_1:13129309-13129428	Control	Noni	OK	159.254	0	#NAME?	#NAME?	0.00065	0.0216221	yes	-
gene:FBgn0255065	gene:FBgn0255065	Dsec\5SrRNA:GM26932	scaffold_1:13138898-13139017	Control	Noni	OK	362.071	0	#NAME?	#NAME?	5e-05	0.00271875	yes	-
gene:FBgn0255075	gene:FBgn0255075	Dsec\5SrRNA:GM26942	scaffold_1:13146843-13146962	Control	Noni	OK	135.457	0	#NAME?	#NAME?	0.0009	0.0274367	yes	-
gene:FBgn0255080	gene:FBgn0255080	Dsec\5.8SrRNA:GM26947	scaffold_10473:1028-1207	Control	Noni	OK	1336.3	771.92	-0.79172	-1.77642	0.0018	0.043875	yes	-
gene:FBgn0255083	gene:FBgn0255083	Dsec\5.8SrRNA:GM26950	scaffold_10846:467-646	Control	Noni	OK	1214.53	581.699	-1.06205	-2.2826	5e-05	0.00271875	yes	-
gene:FBgn0255090	gene:FBgn0255090	Dsec\5.8SrRNA:GM26957	scaffold_11278:724-903	Control	Noni	OK	903.133	470.833	-0.939722	-1.85153	0.00195	0.046333	yes	-
gene:FBgn0255101	gene:FBgn0255101	Dsec\5SrRNA:GM26968	scaffold_12378:930-1049	Control	Noni	OK	198.859	0	#NAME?	#NAME?	0.00025	0.0104336	yes	-
gene:FBgn0255107	gene:FBgn0255107	Dsec\5.8SrRNA:GM26974	scaffold_13093:813-992	Control	Noni	OK	1392.8	821.231	-0.762127	-1.7621	0.00215	0.0488283	yes	-
gene:FBgn0255109	gene:FBgn0255109	Dsec\5.8SrRNA:GM26976	scaffold_13304:672-851	Control	Noni	OK	1324.3	720.78	-0.877601	-1.95448	0.0007	0.0229478	yes	-
gene:FBgn0255110	gene:FBgn0255110	Dsec\5.8SrRNA:GM26977	scaffold_13324:186-366	Control	Noni	OK	1244.54	697.978	-0.834356	-1.84463	0.00155	0.0399328	yes	-
gene:FBgn0255111	gene:FBgn0255111	Dsec\5.8SrRNA:GM26978	scaffold_13341:404-583	Control	Noni	OK	1289.26	742.202	-0.796654	-1.80337	0.0014	0.0376105	yes	-
gene:FBgn0255118	gene:FBgn0255118	Dsec\5.8SrRNA:GM26985	scaffold_1872:2065-2244	Control	Noni	OK	1198.07	649.645	-0.882992	-1.95909	0.0007	0.0229478	yes	-
gene:FBgn0255124	gene:FBgn0255124	Dsec\5.8SrRNA:GM26991	scaffold_294:13544-13723	Control	Noni	OK	1409.14	623.938	-1.17534	-2.63044	5e-05	0.00271875	yes	-
gene:FBgn0255133	gene:FBgn0255133	Dsec\5.8SrRNA:GM27000	scaffold_3515:1483-1662	Control	Noni	OK	1051.39	579.665	-0.859011	-1.83278	0.00145	0.0384965	yes	-
gene:FBgn0255134	gene:FBgn0255134	Dsec\5.8SrRNA:GM27001	scaffold_3679:1998-2177	Control	Noni	OK	1366.09	768.367	-0.830183	-1.87941	0.001	0.02953	yes	-
gene:FBgn0255135	gene:FBgn0255135	Dsec\5.8SrRNA:GM27002	scaffold_3959:2051-2230	Control	Noni	OK	1399.4	778.527	-0.84599	-1.95531	0.0009	0.0274367	yes	-
gene:FBgn0255139	gene:FBgn0255139	Dsec\5.8SrRNA:GM27006	scaffold_4608:1121-1300	Control	Noni	OK	1355.47	772.892	-0.810457	-1.79784	0.00125	0.0342312	yes	-
gene:FBgn0255141	gene:FBgn0255141	Dsec\5.8SrRNA:GM27008	scaffold_4801:807-986	Control	Noni	OK	1294.93	763.817	-0.761577	-1.71686	0.002	0.0467355	yes	-
gene:FBgn0255147	gene:FBgn0255147	Dsec\5.8SrRNA:GM27014	scaffold_5521:1225-1404	Control	Noni	OK	1356.77	752.666	-0.850095	-1.92633	0.00075	0.0241667	yes	-
gene:FBgn0255156	gene:FBgn0255156	Dsec\5.8SrRNA:GM27023	scaffold_6692:1328-1507	Control	Noni	OK	1187.27	593.056	-1.0014	-2.15365	0.0002	0.00863359	yes	-
gene:FBgn0255157	gene:FBgn0255157	Dsec\5.8SrRNA:GM27024	scaffold_7015:1512-1691	Control	Noni	OK	1360.56	705.96	-0.946539	-2.16238	0.0001	0.00483333	yes	-
gene:FBgn0255158	gene:FBgn0255158	Dsec\5.8SrRNA:GM27025	scaffold_7027:1350-1529	Control	Noni	OK	1114.24	632.651	-0.81658	-1.77003	0.002	0.0467355	yes	-
gene:FBgn0255165	gene:FBgn0255165	Dsec\5.8SrRNA:GM27032	scaffold_7504:767-946	Control	Noni	OK	1326.24	749.474	-0.823393	-1.81027	0.0018	0.043875	yes	-
gene:FBgn0255166	gene:FBgn0255166	Dsec\5.8SrRNA:GM27033	scaffold_7505:1136-1315	Control	Noni	OK	1017.9	558.732	-0.865367	-1.80528	0.00155	0.0399328	yes	-
gene:FBgn0255167	gene:FBgn0255167	Dsec\5.8SrRNA:GM27034	scaffold_7510:856-1035	Control	Noni	OK	1085.02	581.118	-0.900814	-1.90239	0.0006	0.0203174	yes	-
gene:FBgn0255176	gene:FBgn0255176	Dsec\5.8SrRNA:GM27043	scaffold_8087:673-851	Control	Noni	OK	1035.35	571.236	-0.857964	-1.79501	0.0015	0.039362	yes	-
gene:FBgn0255177	gene:FBgn0255177	Dsec\5.8SrRNA:GM27044	scaffold_8097:1171-1350	Control	Noni	OK	1322.89	671.719	-0.977762	-2.14935	5e-05	0.00271875	yes	-
gene:FBgn0255178	gene:FBgn0255178	Dsec\5.8SrRNA:GM27045	scaffold_8195:640-819	Control	Noni	OK	1387.75	755.304	-0.877616	-1.97807	0.0004	0.0146883	yes	-
gene:FBgn0255183	gene:FBgn0255183	Dsec\5.8SrRNA:GM27050	scaffold_8404:1135-1314	Control	Noni	OK	1444.7	846.399	-0.771362	-1.76568	0.00195	0.046333	yes	-
gene:FBgn0255190	gene:FBgn0255190	Dsec\5.8SrRNA:GM27057	scaffold_8843:52-232	Control	Noni	OK	529.379	209.025	-1.34062	-2.2	0.0003	0.0119053	yes	-
gene:FBgn0255196	gene:FBgn0255196	Dsec\5.8SrRNA:GM27063	scaffold_9849:998-1177	Control	Noni	OK	1291.47	707.201	-0.868821	-1.98351	0.0006	0.0203174	yes	-
gene:FBgn0255613	gene:FBgn0255613	Dsec\snoRNA:GM27480	scaffold_1:2621437-2621585	Control	Noni	OK	924.89	2382.69	1.36524	3.00761	5e-05	0.00271875	yes	-
gene:FBgn0255693	gene:FBgn0255693	Dsec\snoRNA:GM27560	scaffold_3:5339781-5339862	Control	Noni	OK	1275.64	0	#NAME?	#NAME?	5e-05	0.00271875	yes	-
gene:FBgn0263433	gene:FBgn0263433	Dsec\MtnA	scaffold_0:16295546-16295905	Control	Noni	OK	7386.5	16470.3	1.15691	3.20051	5e-05	0.00271875	yes	MtnA
gene:FBgn0263698	gene:FBgn0263698	Dsec\Obp99b	scaffold_4:4396228-4396678	Control	Noni	OK	1415.22	694.864	-1.02622	-3.23254	5e-05	0.00271875	yes	Obp99b
gene:FBgn0012779	gene:FBgn0012779	Dsec\Acp70A	scaffold_0:5469241-5469474	Control	Noni	NOTEST	0	0	0	0	1	1	no	SP
gene:FBgn0012780	gene:FBgn0012780	Dsec\Adh	scaffold_3:874420-963618	Control	Noni	OK	2889.82	3687.67	0.351727	0.76695	0.18445	0.538356	no	Adh
gene:FBgn0012781	gene:FBgn0012781	Dsec\Adhr	scaffold_3:874420-963618	Control	Noni	NOTEST	1.31862	2.05139	0.637576	0	1	1	no	Adhr
gene:FBgn0012782	gene:FBgn0012782	Dsec\Amy-d	scaffold_1:10528108-10529597	Control	Noni	OK	34.2643	22.9659	-0.577216	-1.71709	0.0033	0.0642392	no	-
gene:FBgn0012783	gene:FBgn0012783	Dsec\Amy-p	scaffold_1:10516642-10518129	Control	Noni	OK	53.3373	36.5812	-0.544042	-1.70691	0.0029	0.058991	no	Amy-p <newline> Amy-d
gene:FBgn0012785	gene:FBgn0012785	Dsec\GstD1	scaffold_0:13753264-13753894	Control	Noni	OK	1309.94	1152.03	-0.185325	-0.554602	0.33625	0.68707	no	GstD1
gene:FBgn0012788	gene:FBgn0012788	Dsec\Yp2	scaffold_15:661489-662936	Control	Noni	OK	11055.5	18179	0.717509	0.419515	0.4696	0.780913	no	Yp2
gene:FBgn0012791	gene:FBgn0012791	Dsec\bcd	scaffold_6:2673740-2676174	Control	Noni	OK	13.6003	20.5301	0.594104	1.58121	0.00735	0.103394	no	bcd
gene:FBgn0012799	gene:FBgn0012799	Dsec\per	scaffold_10:2343389-2347847	Control	Noni	OK	6.6433	6.19684	-0.100368	-0.275156	0.63145	0.870196	no	per
gene:FBgn0012800	gene:FBgn0012800	Dsec\w	scaffold_10:2444743-2446195	Control	Noni	OK	23.548	18.84	-0.321802	-0.79	0.1722	0.519494	no	w
gene:FBgn0012801	gene:FBgn0012801	Dsec\z	scaffold_10:2111511-2118593	Control	Noni	OK	21.4129	21.9248	0.0340807	0.0805006	0.88895	0.963212	no	z
gene:FBgn0013867	gene:FBgn0013867	Dsec\Gld	scaffold_6:3170613-3175253	Control	Noni	OK	3.81636	3.26246	-0.226239	-0.388625	0.4935	0.794178	no	Gld
gene:FBgn0014812	gene:FBgn0014812	Dsec\y	scaffold_10:113311-117263	Control	Noni	OK	11.5551	14.5772	0.335186	0.723387	0.20595	0.560331	no	y
gene:FBgn0015158	gene:FBgn0015158	Dsec\Mlc1	scaffold_22:127067-129088	Control	Noni	OK	2900.6	3068.64	0.081249	0.210307	0.7131	0.90831	no	Mlc1
gene:FBgn0015665	gene:FBgn0015665	Dsec\Top2	scaffold_7:3063224-3067753	Control	Noni	OK	72.6244	90.3833	0.315603	0.984308	0.08985	0.390915	no	Top2
gene:FBgn0020083	gene:FBgn0020083	Dsec\nullo	scaffold_24:163753-164395	Control	Noni	NOTEST	0.94651	0	#NAME?	0	1	1	no	nullo
gene:FBgn0021176	gene:FBgn0021176	Dsec\Zw	scaffold_8:1841730-1846156	Control	Noni	OK	90.7519	79.0801	-0.198613	-0.663225	0.24995	0.608728	no	Zw
gene:FBgn0023627	gene:FBgn0023627	Dsec\Sod	scaffold_0:3327906-3329099	Control	Noni	OK	1620.04	1385.58	-0.225547	-0.694501	0.22855	0.585481	no	Sod1
gene:FBgn0023643	gene:FBgn0023643	Dsec\Est-P	scaffold_0:4368695-4370390	Control	Noni	NOTEST	0.30036	0.223034	-0.42943	0	1	1	no	Est-P <newline> Est-6
gene:FBgn0024403	gene:FBgn0024403	Dsec\hb	scaffold_0:17333933-17336207	Control	Noni	OK	23.1254	32.6839	0.499098	1.59983	0.0045	0.0767647	no	hb
gene:FBgn0025045	gene:FBgn0025045	Dsec\ve	scaffold_2:1500970-1503506	Control	Noni	OK	3.59301	4.16312	0.212469	0.307994	0.5986	0.852558	no	rho
gene:FBgn0025046	gene:FBgn0025046	Dsec\trh	scaffold_2:397099-406432	Control	Noni	NOTEST	0.669351	0.405538	-0.722924	0	1	1	no	trh
gene:FBgn0025047	gene:FBgn0025047	Dsec\tin	scaffold_6:4283007-4285504	Control	Noni	NOTEST	0	0	0	0	1	1	no	tin
gene:FBgn0025050	gene:FBgn0025050	Dsec\pnt	scaffold_0:19481815-19485173	Control	Noni	OK	6.86281	5.47977	-0.324683	-0.671376	0.23535	0.593882	no	pnt
gene:FBgn0025051	gene:FBgn0025051	Dsec\nos	scaffold_25:775153-779762	Control	Noni	OK	252.593	339.24	0.425491	1.17679	0.03825	0.251955	no	nos
gene:FBgn0025053	gene:FBgn0025053	Dsec\Src64B	scaffold_2:4576551-4580284	Control	Noni	OK	40.4307	49.6542	0.296465	0.955427	0.0959	0.401269	no	Src64B
gene:FBgn0025055	gene:FBgn0025055	Dsec\LanB2	scaffold_0:1844528-1850558	Control	Noni	OK	14.375	11.632	-0.305466	-0.992908	0.08235	0.374198	no	LanB2
gene:FBgn0025056	gene:FBgn0025056	Dsec\Hsp83	scaffold_2:3187702-3189856	Control	Noni	OK	1017.3	1155.86	0.184223	0.390043	0.5068	0.79909	no	Hsp83
gene:FBgn0025057	gene:FBgn0025057	Dsec\Eh	scaffold_12:872340-872935	Control	Noni	NOTEST	0	0	0	0	1	1	no	Eh
gene:FBgn0025058	gene:FBgn0025058	Dsec\Cdc37	scaffold_2:1821882-1823377	Control	Noni	OK	56.8173	69.5871	0.29249	0.954938	0.09765	0.405492	no	Cdc37
gene:FBgn0025059	gene:FBgn0025059	Dsec\Cat	scaffold_19:780056-785168	Control	Noni	OK	319.711	279.261	-0.195158	-0.594043	0.3039	0.660565	no	Cat
gene:FBgn0025060	gene:FBgn0025060	Dsec\Amyrel	scaffold_1:10036690-10038229	Control	Noni	OK	22.9048	20.7451	-0.142879	-0.393128	0.49515	0.795217	no	Amyrel
gene:FBgn0025061	gene:FBgn0025061	Dsec\Abd-B	scaffold_12:1396518-1400140	Control	Noni	NOTEST	1.9789	1.67451	-0.24096	0	1	1	no	Abd-B
gene:FBgn0025652	gene:FBgn0025652	Dsec\CecB	scaffold_4:4890903-4891154	Control	Noni	OK	24.6603	27.4169	0.152877	0.560678	0.85365	0.951938	no	CecB
gene:FBgn0025653	gene:FBgn0025653	Dsec\CecA1	scaffold_4:4888666-4888916	Control	Noni	OK	1089.53	602.427	-0.854851	-1.85136	0.0049	0.0810219	no	CecA2 <newline> CecC <newline> CecA1
gene:FBgn0025847	gene:FBgn0025847	Dsec\Anp	scaffold_4:4887715-4887951	Control	Noni	NOTEST	0	0	0	0	1	1	no	Anp
gene:FBgn0026109	gene:FBgn0026109	Dsec\OdsH	scaffold_8:12130-18210	Control	Noni	NOTEST	0.134145	0	#NAME?	0	1	1	no	OdsH
gene:FBgn0029259	gene:FBgn0029259	Dsec\Dhc-Yh3	scaffold_1:10959940-10960219	Control	Noni	OK	398.174	430.245	0.11176	0.263021	0.64985	0.877379	no	CG42239
gene:FBgn0043404	gene:FBgn0043404	Dsec\fru	scaffold_5:5554982-5652441	Control	Noni	OK	5.65084	4.65165	-0.280723	-0.602297	0.28825	0.646206	no	fru
gene:FBgn0043405	gene:FBgn0043405	Dsec\Sxl	scaffold_24:198864-205922	Control	Noni	OK	71.3185	73.5558	0.0445624	0.140533	0.80045	0.936805	no	Sxl
gene:FBgn0043635	gene:FBgn0043635	Dsec\ocn	scaffold_4:4708974-4709523	Control	Noni	NOTEST	0	0	0	0	1	1	no	janB <newline> ocn
gene:FBgn0043636	gene:FBgn0043636	Dsec\janB	scaffold_4:4709906-4710511	Control	Noni	NOTEST	0.810714	0.679182	-0.255395	0	1	1	no	janB <newline> ocn
gene:FBgn0043637	gene:FBgn0043637	Dsec\janA	scaffold_4:4710735-4711259	Control	Noni	OK	177.473	162.487	-0.127272	-0.344732	0.5545	0.827252	no	janA
gene:FBgn0044208	gene:FBgn0044208	Dsec\kni	scaffold_11:575325-578960	Control	Noni	OK	5.40753	2.93737	-0.880444	-1.3249	0.02565	0.208556	no	kni
gene:FBgn0044209	gene:FBgn0044209	Dsec\ftz	scaffold_6:2781322-2782711	Control	Noni	NOTEST	0.663355	0	#NAME?	0	1	1	no	ftz
gene:FBgn0044210	gene:FBgn0044210	Dsec\en	scaffold_1:4963013-4966084	Control	Noni	NOTEST	0.337387	0.577288	0.774887	0	1	1	no	en
gene:FBgn0044211	gene:FBgn0044211	Dsec\cid	scaffold_1:6892477-6893155	Control	Noni	OK	29.261	23.5179	-0.31522	-0.735097	0.20315	0.55688	no	cid
gene:FBgn0046927	gene:FBgn0046927	Dsec\rux	scaffold_4:834497-835637	Control	Noni	OK	18.6066	17.804	-0.0636134	-0.150868	0.7937	0.935527	no	rux
gene:FBgn0046928	gene:FBgn0046928	Dsec\CecC	scaffold_4:4893899-4894161	Control	Noni	OK	254.578	320.153	0.330654	0.537137	0.39375	0.730051	no	CecA2 <newline> CecC <newline> CecA1
gene:FBgn0063998	gene:FBgn0063998	Dsec\crm	scaffold_10:2390948-2394382	Control	Noni	OK	20.7151	24.2783	0.228981	0.746778	0.1917	0.546265	no	crm
gene:FBgn0064372	gene:FBgn0064372	Dsec\tra	scaffold_0:8674906-8675090	Control	Noni	OK	54.8536	0	#NAME?	#NAME?	0.12705	0.45617	no	-
gene:FBgn0064373	gene:FBgn0064373	Dsec\plu	scaffold_1:13716657-13717292	Control	Noni	OK	81.0256	104.967	0.373487	1.06376	0.0619	0.32277	no	plu
gene:FBgn0064374	gene:FBgn0064374	Dsec\mus209	scaffold_1:13715512-13716354	Control	Noni	OK	214.999	244.491	0.185451	0.619246	0.28285	0.639792	no	PCNA
gene:FBgn0064375	gene:FBgn0064375	Dsec\RpS18	scaffold_1:13717736-13718391	Control	Noni	OK	4869.21	3747.3	-0.377838	-0.94287	0.0994	0.407176	no	RpS18
gene:FBgn0064377	gene:FBgn0064377	Dsec\Acp53Ea	scaffold_1:10142853-10143278	Control	Noni	NOTEST	0	0	0	0	1	1	no	Acp53Ea
gene:FBgn0064378	gene:FBgn0064378	Dsec\Acp36DE	scaffold_7:1947233-2018806	Control	Noni	NOTEST	0.0452189	0	#NAME?	0	1	1	no	Acp36DE
gene:FBgn0064379	gene:FBgn0064379	Dsec\Acp29AB	scaffold_3:3889006-3889711	Control	Noni	NOTEST	0	0	0	0	1	1	no	Acp29AB
gene:FBgn0066172	gene:FBgn0066172	Dsec\Hmr	scaffold_15:1190120-1193902	Control	Noni	OK	4.86848	5.40022	0.149546	0.347213	0.5531	0.826764	no	Hmr
gene:FBgn0066173	gene:FBgn0066173	Dsec\DnaJ-1	scaffold_2:5680592-5681651	Control	Noni	OK	97.7795	123.992	0.342639	1.14745	0.048	0.286027	no	DnaJ-1
gene:FBgn0067536	gene:FBgn0067536	Dsec\bap	scaffold_6:4274055-4275325	Control	Noni	NOTEST	0.672307	0.909131	0.435368	0	1	1	no	bap
gene:FBgn0067538	gene:FBgn0067538	Dsec\Hsp68	scaffold_0:20222397-20224305	Control	Noni	OK	7.2401	5.31014	-0.44726	-0.982837	0.0871	0.383677	no	Hsp68
gene:FBgn0068720	gene:FBgn0068720	Dsec\ey	scaffold_30:442758-458299	Control	Noni	NOTEST	1.83279	1.63967	-0.16064	0	1	1	no	ey
gene:FBgn0068721	gene:FBgn0068721	Dsec\Ntf-2r	scaffold_7:2076160-2076553	Control	Noni	OK	24.3859	32.3716	0.408681	0.656139	0.26245	0.623035	no	-
gene:FBgn0069536	gene:FBgn0069536	Dsec\ms(3)K81	scaffold_13:1475048-1475600	Control	Noni	NOTEST	0	0	0	0	1	1	no	ms(3)K81
gene:FBgn0069537	gene:FBgn0069537	Dsec\mkg-r	scaffold_463:259-2313	Control	Noni	OK	2.14209	1.88853	-0.181761	-0.222228	0.6964	0.901757	no	mkg-p
gene:FBgn0069538	gene:FBgn0069538	Dsec\mkg-p	scaffold_0:691617-693649	Control	Noni	OK	26.7022	34.2961	0.361083	1.14218	0.04715	0.283652	no	mkg-p
gene:FBgn0069546	gene:FBgn0069546	Dsec\Rel	scaffold_0:17007183-17010392	Control	Noni	OK	51.4656	41.7786	-0.300843	-0.999081	0.07965	0.36769	no	Rel
gene:FBgn0069547	gene:FBgn0069547	Dsec\Pros28.1B	scaffold_23:261416-262426	Control	Noni	NOTEST	0	0.102096	inf	0	1	1	no	Prosalpha4T2
gene:FBgn0069548	gene:FBgn0069548	Dsec\Pros28.1A	scaffold_27:156888-163604	Control	Noni	NOTEST	0	0	0	0	1	1	no	Prosalpha4T1
gene:FBgn0069552	gene:FBgn0069552	Dsec\Acp62F	scaffold_2:2764718-2765072	Control	Noni	NOTEST	0	0	0	0	1	1	no	Acp62F
gene:FBgn0082413	gene:FBgn0082413	Dsec\mitch	scaffold_0:13202795-13211134	Control	Noni	OK	34.3033	28.6566	-0.259478	-0.225039	0.69675	0.901939	no	Spc25
gene:FBgn0082766	gene:FBgn0082766	Dsec\ppk6	scaffold_1:13699497-13701206	Control	Noni	NOTEST	0.777543	0.575875	-0.433167	0	1	1	no	ppk6
gene:FBgn0082767	gene:FBgn0082767	Dsec\CkIIbeta2	scaffold_1:13742403-13745344	Control	Noni	NOTEST	0.153288	0.232553	0.601314	0	1	1	no	CkIIbeta2
gene:FBgn0082768	gene:FBgn0082768	Dsec\GM26801	scaffold_30:316382-319968	Control	Noni	OK	42.5733	59.6094	0.48559	1.59638	0.0038	0.0701109	no	Ephrin
gene:FBgn0082769	gene:FBgn0082769	Dsec\GM19796	scaffold_1:13729669-13732343	Control	Noni	OK	16.5892	17.5794	0.083643	0.254466	0.65615	0.881675	no	CG9143
gene:FBgn0082770	gene:FBgn0082770	Dsec\GM19795	scaffold_1:13732688-13733950	Control	Noni	OK	732.183	838.983	0.196438	0.520744	0.3608	0.70434	no	Mpcp1
gene:FBgn0082771	gene:FBgn0082771	Dsec\GM19793	scaffold_1:13742403-13745344	Control	Noni	NOTEST	0.602167	1.37798	1.19432	0	1	1	no	Cpr56F
gene:FBgn0082772	gene:FBgn0082772	Dsec\GM19794	scaffold_1:13735675-13740259	Control	Noni	OK	15.6699	22.1563	0.499725	1.64042	0.00385	0.0704587	no	CG16868
gene:FBgn0082773	gene:FBgn0082773	Dsec\GM19804	scaffold_1:13692333-13693167	Control	Noni	OK	18.2564	15.0321	-0.280362	-0.526749	0.36365	0.706438	no	CG13869
gene:FBgn0082774	gene:FBgn0082774	Dsec\GM22004	scaffold_1:13728216-13729609	Control	Noni	OK	9.87065	9.85632	-0.00209555	-0.00444307	0.9877	0.993321	no	CG11788
gene:FBgn0082775	gene:FBgn0082775	Dsec\GM19803	scaffold_1:13696609-13698965	Control	Noni	OK	149.563	153.052	0.0332657	0.108342	0.85135	0.951459	no	Hacl
gene:FBgn0082776	gene:FBgn0082776	Dsec\GM21998	scaffold_1:13690392-13692185	Control	Noni	OK	9.98308	11.7613	0.236486	0.479161	0.40235	0.737653	no	CG11099
gene:FBgn0082777	gene:FBgn0082777	Dsec\GM22000	scaffold_1:13711829-13714599	Control	Noni	OK	21.5375	19.5693	-0.138255	-0.436623	0.4442	0.767588	no	Hsl
gene:FBgn0082778	gene:FBgn0082778	Dsec\GM21999	scaffold_1:13693829-13696500	Control	Noni	NOTEST	0.847877	1.19171	0.491105	0	1	1	no	Efhc1.2
gene:FBgn0082779	gene:FBgn0082779	Dsec\GM19797	scaffold_1:13725944-13727765	Control	Noni	OK	29.6929	39.1235	0.397917	1.23216	0.03315	0.237596	no	CG10444
gene:FBgn0082780	gene:FBgn0082780	Dsec\Ate1	scaffold_1:13708525-13710957	Control	Noni	OK	26.9549	23.7924	-0.180046	-0.536244	0.3425	0.689713	no	Ate1
gene:FBgn0083480	gene:FBgn0083480	Dsec\Atg9	scaffold_1:9681406-9683944	Control	Noni	OK	25.5036	26.5531	0.0581796	0.187618	0.7445	0.919748	no	Atg9
gene:FBgn0084181	gene:FBgn0084181	Dsec\beta4GalT7	scaffold_33:110755-111404	Control	Noni	OK	43.9169	62.4669	0.508315	1.27722	0.0276	0.216324	no	beta4GalT7
gene:FBgn0084208	gene:FBgn0084208	Dsec\Obp57e	scaffold_1:13989701-13990177	Control	Noni	OK	2.26634	1.82095	-0.315668	-0.209965	0.7726	0.929745	no	Obp57d <newline> Obp57e
gene:FBgn0084258	gene:FBgn0084258	Dsec\kl-2	scaffold_2106:171-2148	Control	Noni	NOTEST	0	0	0	0	1	1	no	kl-2
gene:FBgn0084300	gene:FBgn0084300	Dsec\r2d2	scaffold_3:3314734-3315730	Control	Noni	OK	88.786	102.346	0.205052	0.669465	0.23885	0.597521	no	r2d2
gene:FBgn0084684	gene:FBgn0084684	Dsec\Obp57d	scaffold_1:13990527-13990988	Control	Noni	NOTEST	0.744975	0.260257	-1.51726	0	1	1	no	Obp57d <newline> Obp57e
gene:FBgn0084980	gene:FBgn0084980	Dsec\beta3galt6	scaffold_1:2157602-2158752	Control	Noni	OK	22.9528	27.4582	0.258564	0.663282	0.2522	0.611968	no	beta3GalTII
gene:FBgn0085836	gene:FBgn0085836	Dsec\ST6Gal	scaffold_23:444489-446340	Control	Noni	OK	1.9476	2.26593	0.218404	0.293716	0.5996	0.852909	no	SiaT
gene:FBgn0085849	gene:FBgn0085849	Dsec\qjt	scaffold_0:9525354-9526056	Control	Noni	NOTEST	0.710702	0.755899	0.0889497	0	1	1	no	CG42299 <newline> qjt <newline> cerv
gene:FBgn0085879	gene:FBgn0085879	Dsec\STIP	scaffold_5:3800188-3802823	Control	Noni	OK	7.30088	7.30555	0.000922443	0.00228188	0.9903	0.994041	no	sip1
gene:FBgn0164991	gene:FBgn0164991	Dsec\GM10040	scaffold_56:186760-189852	Control	Noni	NOTEST	0.281757	0.455649	0.693471	0	1	1	no	-
gene:FBgn0164992	gene:FBgn0164992	Dsec\GM10041	scaffold_56:122119-123601	Control	Noni	OK	39.7832	40.1099	0.0117997	0.0370129	0.94835	0.981912	no	CG9123 <newline> CG12608
gene:FBgn0164993	gene:FBgn0164993	Dsec\GM10042	scaffold_16:889046-890768	Control	Noni	OK	45.5596	42.5657	-0.0980653	-0.292916	0.611	0.860072	no	spict
gene:FBgn0164994	gene:FBgn0164994	Dsec\GM10043	scaffold_25:772651-774653	Control	Noni	OK	52.0581	51.73	-0.00912124	-0.0299909	0.9584	0.984191	no	Nsun5
gene:FBgn0164995	gene:FBgn0164995	Dsec\GM10044	scaffold_25:775153-779762	Control	Noni	OK	50.8494	58.6363	0.205563	0.246394	0.66885	0.888491	no	CG11779
gene:FBgn0164996	gene:FBgn0164996	Dsec\GM10045	scaffold_25:781377-785765	Control	Noni	OK	31.9265	26.5813	-0.264343	-0.626344	0.274	0.632783	no	CG5835
gene:FBgn0164997	gene:FBgn0164997	Dsec\GM10046	scaffold_25:787493-793071	Control	Noni	OK	17.8019	20.5143	0.204601	0.48077	0.41145	0.744778	no	Ppcs
gene:FBgn0164998	gene:FBgn0164998	Dsec\GM10047	scaffold_25:793080-793251	Control	Noni	OK	205.067	159.491	-0.362619	-0.482209	0.3971	0.732898	no	-
gene:FBgn0164999	gene:FBgn0164999	Dsec\GM10048	scaffold_16:892310-892847	Control	Noni	OK	482.201	513.682	0.0912409	0.299393	0.60225	0.853743	no	CG6180
gene:FBgn0165000	gene:FBgn0165000	Dsec\GM10049	scaffold_12169:282-624	Control	Noni	OK	18.7661	9.32664	-1.0087	-1.12995	0.0543	0.303126	no	His2B:CG33894 <newline> His2B:CG33878 <newline> His2B:CG33904 <newline> His2B:CG33874 <newline> His2B:CG33892 <newline> His2B:CG33872 <newline> His2B:CG33900 <newline> His2B:CG33890 <newline> His2B:CG33886 <newline> His2B:CG33906 <newline> His2B:CG33876 <newline> His2B:CG33880 <newline> His2B:CG33898 <newline> His2B:CG33888 <newline> His2B:CG33882 <newline> His2B:CG33908 <newline> His2B:CG33884 <…
gene:FBgn0165001	gene:FBgn0165001	Dsec\GM10050	scaffold_39:335169-335908	Control	Noni	OK	45.2259	47.0869	0.0581752	0.148611	0.7997	0.936683	no	Rab21
gene:FBgn0165002	gene:FBgn0165002	Dsec\GM10051	scaffold_39:330100-332364	Control	Noni	OK	28.4519	26.1735	-0.120416	-0.30542	0.59485	0.85	no	FucTC
gene:FBgn0165003	gene:FBgn0165003	Dsec\GM10052	scaffold_39:318496-321465	Control	Noni	OK	14.3392	16.9535	0.241617	0.749759	0.18975	0.544417	no	stnA
gene:FBgn0165004	gene:FBgn0165004	Dsec\GM10053	scaffold_16:906793-918879	Control	Noni	OK	42.9683	44.936	0.0645997	0.208863	0.71725	0.909536	no	MRP
gene:FBgn0165005	gene:FBgn0165005	Dsec\GM10054	scaffold_39:308083-315728	Control	Noni	OK	21.4771	20.5217	-0.065644	-0.215395	0.70615	0.906378	no	stnB
gene:FBgn0165006	gene:FBgn0165006	Dsec\GM10055	scaffold_39:290729-291277	Control	Noni	OK	79.1631	56.1511	-0.495514	-1.13683	0.0488	0.287762	no	CG40485
gene:FBgn0165008	gene:FBgn0165008	Dsec\GM10057	scaffold_39:182422-184597	Control	Noni	OK	30.0306	32.2014	0.100691	0.324243	0.57275	0.83621	no	fog
gene:FBgn0165009	gene:FBgn0165009	Dsec\GM10058	scaffold_39:172247-174335	Control	Noni	NOTEST	0	0.0802907	inf	0	1	1	no	CG12446
gene:FBgn0165010	gene:FBgn0165010	Dsec\GM10059	scaffold_16:993245-1063930	Control	Noni	NOTEST	0	0	0	0	1	1	no	-
gene:FBgn0165011	gene:FBgn0165011	Dsec\GM10060	scaffold_39:229709-229868	Control	Noni	NOTEST	0	0	0	0	1	1	no	-
gene:FBgn0165012	gene:FBgn0165012	Dsec\GM10061	scaffold_39:232846-234970	Control	Noni	NOTEST	0.82768	1.02769	0.312266	0	1	1	no	CG34334
gene:FBgn0165013	gene:FBgn0165013	Dsec\GM10062	scaffold_39:235258-241769	Control	Noni	NOTEST	1.45816	1.91009	0.389487	0	1	1	no	CG42346
gene:FBgn0165014	gene:FBgn0165014	Dsec\GM10063	scaffold_39:278289-278661	Control	Noni	NOTEST	0.725069	0	#NAME?	0	1	1	no	CG41106
gene:FBgn0165015	gene:FBgn0165015	Dsec\GM10064	scaffold_39:336358-337630	Control	Noni	OK	97.8379	129.7	0.406712	1.3388	0.019	0.17701	no	Coa7
gene:FBgn0165016	gene:FBgn0165016	Dsec\GM10065	scaffold_16:1074436-1078580	Control	Noni	NOTEST	0	0	0	0	1	1	no	ACXE <newline> ACXA <newline> ACXB <newline> ACXC
gene:FBgn0165017	gene:FBgn0165017	Dsec\GM10066	scaffold_1640:1538-1787	Control	Noni	OK	234.437	111.837	-1.0678	-1.45503	0.01755	0.171157	no	-
gene:FBgn0165018	gene:FBgn0165018	Dsec\GM10067	scaffold_1640:82-714	Control	Noni	OK	4.74119	5.33944	0.171438	0.196144	0.7272	0.913312	no	-
gene:FBgn0165019	gene:FBgn0165019	Dsec\GM10068	scaffold_3225:1944-2612	Control	Noni	OK	5.44492	8.20966	0.592411	0.765851	0.17615	0.525384	no	Glos <newline> Gem4c
gene:FBgn0165020	gene:FBgn0165020	Dsec\GM10069	scaffold_13767:357-687	Control	Noni	OK	34.8693	32.5737	-0.0982502	-0.162569	0.78055	0.930444	no	-
gene:FBgn0165021	gene:FBgn0165021	Dsec\GM10070	scaffold_16:1078740-1082752	Control	Noni	NOTEST	0	0	0	0	1	1	no	ACXE <newline> ACXA <newline> ACXB <newline> ACXC
gene:FBgn0165023	gene:FBgn0165023	Dsec\GM10072	scaffold_70:28495-28663	Control	Noni	NOTEST	0	0	0	0	1	1	no	-
gene:FBgn0165024	gene:FBgn0165024	Dsec\GM10073	scaffold_70:101494-103038	Control	Noni	NOTEST	0	0	0	0	1	1	no	-
gene:FBgn0165025	gene:FBgn0165025	Dsec\GM10074	scaffold_70:129559-130775	Control	Noni	NOTEST	0	0	0	0	1	1	no	-
gene:FBgn0165026	gene:FBgn0165026	Dsec\GM10075	scaffold_16:1083000-1085874	Control	Noni	NOTEST	0	0	0	0	1	1	no	ACXE <newline> ACXA <newline> ACXB <newline> ACXC
gene:FBgn0165027	gene:FBgn0165027	Dsec\GM10076	scaffold_6714:1100-1744	Control	Noni	NOTEST	0	0	0	0	1	1	no	-
gene:FBgn0165028	gene:FBgn0165028	Dsec\GM10077	scaffold_13567:20-623	Control	Noni	OK	37.5831	35.5762	-0.0791741	-0.184635	0.7483	0.920729	no	shop
gene:FBgn0165029	gene:FBgn0165029	Dsec\GM10078	scaffold_16:1087543-1091680	Control	Noni	NOTEST	0	0	0	0	1	1	no	ACXE <newline> ACXA <newline> ACXB <newline> ACXC
gene:FBgn0165030	gene:FBgn0165030	Dsec\GM10079	scaffold_389:3656-3995	Control	Noni	OK	10.6169	6.24549	-0.76547	-0.748446	0.1999	0.55427	no	-
gene:FBgn0165031	gene:FBgn0165031	Dsec\GM10080	scaffold_389:4221-4593	Control	Noni	OK	9.33401	7.7609	-0.266272	-0.263923	0.6293	0.869171	no	His2B:CG33894 <newline> His2B:CG33878 <newline> His2B:CG33904 <newline> His2B:CG33874 <newline> His2B:CG33892 <newline> His2B:CG33872 <newline> His2B:CG33900 <newline> His2B:CG33890 <newline> His2B:CG33886 <newline> His2B:CG33906 <newline> His2B:CG33876 <newline> His2B:CG33880 <newline> His2B:CG33898 <newline> His2B:CG33888 <newline> His2B:CG33882 <newline> His2B:CG33908 <newline> His2B:CG33884 <…
gene:FBgn0165032	gene:FBgn0165032	Dsec\GM10081	scaffold_229:7001-11983	Control	Noni	OK	161.383	173.223	0.102149	0.343669	0.5539	0.82716	no	CG17691
gene:FBgn0165033	gene:FBgn0165033	Dsec\GM10082	scaffold_16:1121493-1122507	Control	Noni	NOTEST	0	0	0	0	1	1	no	CG16800
gene:FBgn0165034	gene:FBgn0165034	Dsec\GM10083	scaffold_161:8835-9579	Control	Noni	NOTEST	0	0.0775018	inf	0	1	1	no	klhl10
gene:FBgn0165035	gene:FBgn0165035	Dsec\GM10084	scaffold_161:10503-12304	Control	Noni	NOTEST	0	0	0	0	1	1	no	-
gene:FBgn0165036	gene:FBgn0165036	Dsec\GM10085	scaffold_16:1130210-1132587	Control	Noni	OK	551.875	468.956	-0.234889	-0.654234	0.264	0.623988	no	Vha68-2
gene:FBgn0165037	gene:FBgn0165037	Dsec\GM10086	scaffold_161:15981-17147	Control	Noni	NOTEST	0.127619	0.215264	0.754262	0	1	1	no	klhl10
gene:FBgn0165038	gene:FBgn0165038	Dsec\GM10087	scaffold_6891:119-434	Control	Noni	NOTEST	2.0411	0	#NAME?	0	1	1	no	-
gene:FBgn0165039	gene:FBgn0165039	Dsec\GM10088	scaffold_16:1133438-1135764	Control	Noni	NOTEST	0.118469	0	#NAME?	0	1	1	no	Vha68-3
gene:FBgn0165040	gene:FBgn0165040	Dsec\GM10089	scaffold_16:1160189-1162899	Control	Noni	OK	7.89518	10.9736	0.47499	1.14627	0.0483	0.287059	no	Tor
gene:FBgn0165041	gene:FBgn0165041	Dsec\GM10090	scaffold_12414:19-1008	Control	Noni	OK	37.8469	33.0214	-0.196777	-0.539568	0.34585	0.691244	no	Marc
gene:FBgn0165042	gene:FBgn0165042	Dsec\GM10091	scaffold_953:103-2423	Control	Noni	OK	7.12333	8.10731	0.186671	0.383903	0.5062	0.79909	no	-
gene:FBgn0165043	gene:FBgn0165043	Dsec\GM10092	scaffold_953:2493-2763	Control	Noni	OK	8.41657	15.2148	0.854171	0.691419	0.2284	0.585358	no	-
gene:FBgn0165044	gene:FBgn0165044	Dsec\GM10093	scaffold_953:7623-8010	Control	Noni	OK	62.8317	63.3123	0.0109918	0.0254605	0.9605	0.98436	no	-
gene:FBgn0165045	gene:FBgn0165045	Dsec\GM10094	scaffold_16:1164449-1165873	Control	Noni	OK	17.2284	13.8959	-0.310129	-0.758337	0.19525	0.549459	no	-
gene:FBgn0165046	gene:FBgn0165046	Dsec\GM10095	scaffold_953:8573-9191	Control	Noni	OK	119.245	100.052	-0.253168	-0.750129	0.19815	0.552006	no	CG15362
gene:FBgn0165047	gene:FBgn0165047	Dsec\GM10096	scaffold_953:9564-10785	Control	Noni	OK	48.7225	57.6129	0.241804	0.772997	0.17515	0.524413	no	-
gene:FBgn0165048	gene:FBgn0165048	Dsec\GM10097	scaffold_69:73660-73906	Control	Noni	NOTEST	0	0	0	0	1	1	no	-
gene:FBgn0165049	gene:FBgn0165049	Dsec\GM10098	scaffold_69:15194-16322	Control	Noni	NOTEST	0	0	0	0	1	1	no	Arc1 <newline> Arc2
gene:FBgn0165050	gene:FBgn0165050	Dsec\GM10099	scaffold_69:16442-16733	Control	Noni	NOTEST	0	0	0	0	1	1	no	-
gene:FBgn0165051	gene:FBgn0165051	Dsec\GM10100	scaffold_16:1166894-1168471	Control	Noni	OK	23.4001	22.0137	-0.088112	-0.251104	0.6597	0.883992	no	-
gene:FBgn0165052	gene:FBgn0165052	Dsec\GM10101	scaffold_69:20101-20521	Control	Noni	NOTEST	0	0	0	0	1	1	no	-
gene:FBgn0165053	gene:FBgn0165053	Dsec\GM10102	scaffold_69:75462-103071	Control	Noni	OK	6.35875	9.07691	0.513457	0.679419	0.2332	0.591499	no	-
gene:FBgn0165054	gene:FBgn0165054	Dsec\GM10103	scaffold_16:1226956-1227247	Control	Noni	NOTEST	0	1.29079	inf	0	1	1	no	-
gene:FBgn0165055	gene:FBgn0165055	Dsec\GM10104	scaffold_13:2084851-2086165	Control	Noni	NOTEST	0	0	0	0	1	1	no	CG13972
gene:FBgn0165056	gene:FBgn0165056	Dsec\GM10105	scaffold_13:2071222-2071937	Control	Noni	NOTEST	0.801827	0.513444	-0.643083	0	1	1	no	CG5402
gene:FBgn0165057	gene:FBgn0165057	Dsec\GM10106	scaffold_13:1945995-1987938	Control	Noni	NOTEST	1.28913	1.3615	0.0787974	0	1	1	no	side
gene:FBgn0165058	gene:FBgn0165058	Dsec\GM10107	scaffold_13:1906200-1915208	Control	Noni	NOTEST	0	0	0	0	1	1	no	-
gene:FBgn0165059	gene:FBgn0165059	Dsec\GM10108	scaffold_13:1898677-1901504	Control	Noni	NOTEST	0	0.0807644	inf	0	1	1	no	-
gene:FBgn0165060	gene:FBgn0165060	Dsec\GM10109	scaffold_13:1874197-1897409	Control	Noni	NOTEST	0.204368	0.24943	0.287465	0	1	1	no	CG3339
gene:FBgn0165061	gene:FBgn0165061	Dsec\GM10110	scaffold_13:1871543-1871840	Control	Noni	OK	337.051	249.986	-0.43112	-1.17125	0.043	0.270634	no	CG3348
gene:FBgn0165062	gene:FBgn0165062	Dsec\GM10111	scaffold_13:1867365-1868339	Control	Noni	OK	55.6741	49.9061	-0.157788	-0.469248	0.41955	0.749978	no	bigmax
gene:FBgn0165063	gene:FBgn0165063	Dsec\GM10112	scaffold_13:1857443-1859836	Control	Noni	OK	18.3168	19.8743	0.117735	0.365044	0.52425	0.811006	no	mrt
gene:FBgn0165064	gene:FBgn0165064	Dsec\GM10113	scaffold_16:1262095-1264620	Control	Noni	NOTEST	0.743593	0.28194	-1.39912	0	1	1	no	Ttc30
gene:FBgn0165065	gene:FBgn0165065	Dsec\GM10114	scaffold_13:1846498-1851728	Control	Noni	OK	16.8154	19.7885	0.234882	0.773315	0.17955	0.530905	no	l(3)mbt
gene:FBgn0165066	gene:FBgn0165066	Dsec\GM10115	scaffold_13:1844393-1845402	Control	Noni	NOTEST	0.107877	0.321265	1.57438	0	1	1	no	CG14262
gene:FBgn0165067	gene:FBgn0165067	Dsec\GM10116	scaffold_13:1837509-1843381	Control	Noni	OK	32.5793	42.174	0.372401	1.22639	0.0312	0.232	no	woc
gene:FBgn0165068	gene:FBgn0165068	Dsec\GM10117	scaffold_13:1831271-1832897	Control	Noni	OK	23.5908	25.1135	0.0902382	0.267673	0.6412	0.873763	no	pll
gene:FBgn0165069	gene:FBgn0165069	Dsec\GM10118	scaffold_13:1828341-1830790	Control	Noni	OK	3.04003	2.30821	-0.397309	-0.669844	0.24285	0.601936	no	TTLL6B
gene:FBgn0165070	gene:FBgn0165070	Dsec\GM10119	scaffold_13:1826819-1827779	Control	Noni	OK	5.71237	2.86493	-0.995592	-1.21995	0.04455	0.275041	no	CG5984
gene:FBgn0165071	gene:FBgn0165071	Dsec\GM10120	scaffold_13:1822807-1823925	Control	Noni	OK	21.9726	15.3631	-0.516237	-1.182	0.0403	0.259711	no	CG18766
gene:FBgn0165072	gene:FBgn0165072	Dsec\GM10121	scaffold_13:1818347-1818874	Control	Noni	OK	8.17804	6.88712	-0.247853	-0.246336	0.66665	0.887427	no	-
gene:FBgn0165073	gene:FBgn0165073	Dsec\GM10122	scaffold_13:1813314-1817874	Control	Noni	OK	5.48871	6.88703	0.327414	0.615112	0.294	0.650967	no	CG31064
gene:FBgn0165074	gene:FBgn0165074	Dsec\GM10123	scaffold_13:1809871-1810899	Control	Noni	OK	8.73217	10.2101	0.225578	0.414987	0.47255	0.781594	no	CG31064
gene:FBgn0165075	gene:FBgn0165075	Dsec\GM10124	scaffold_16:1274055-1276962	Control	Noni	NOTEST	0	0	0	0	1	1	no	CG43050
gene:FBgn0165076	gene:FBgn0165076	Dsec\GM10125	scaffold_13:1807781-1809386	Control	Noni	OK	51.8967	49.476	-0.0689143	-0.217809	0.7031	0.905186	no	CG42813
gene:FBgn0165078	gene:FBgn0165078	Dsec\GM10127	scaffold_13:1753829-1772331	Control	Noni	NOTEST	0.504933	0.477941	-0.0792615	0	1	1	no	Ser
gene:FBgn0165079	gene:FBgn0165079	Dsec\GM10128	scaffold_13:1743991-1746410	Control	Noni	OK	75.3355	87.2957	0.212581	0.34187	0.56005	0.829079	no	CG34293
gene:FBgn0165080	gene:FBgn0165080	Dsec\GM10129	scaffold_13:1714345-1717889	Control	Noni	OK	33.8124	35.8358	0.0838506	0.279862	0.62475	0.868476	no	CG6051
gene:FBgn0165081	gene:FBgn0165081	Dsec\GM10130	scaffold_13:1710440-1713269	Control	Noni	NOTEST	0.167751	0.0407099	-2.04287	0	1	1	no	CG6059
gene:FBgn0165082	gene:FBgn0165082	Dsec\GM10131	scaffold_13:1703813-1705205	Control	Noni	OK	20.3856	23.8556	0.22678	0.655659	0.2679	0.627696	no	CG6066
gene:FBgn0165083	gene:FBgn0165083	Dsec\GM10132	scaffold_13:1697612-1700302	Control	Noni	OK	27.6081	33.3534	0.272742	0.802885	0.16225	0.50622	no	gb
gene:FBgn0165084	gene:FBgn0165084	Dsec\GM10133	scaffold_13:1691194-1694186	Control	Noni	OK	27.6653	21.4993	-0.363787	-0.914464	0.1179	0.443743	no	CAH9
gene:FBgn0165085	gene:FBgn0165085	Dsec\GM10134	scaffold_13:1683453-1687759	Control	Noni	OK	2.3031	0.912788	-1.33523	-1.59626	0.01215	0.141085	no	eater
gene:FBgn0165086	gene:FBgn0165086	Dsec\GM10135	scaffold_16:1285784-1289750	Control	Noni	NOTEST	0	0.0410585	inf	0	1	1	no	CG5122
gene:FBgn0165087	gene:FBgn0165087	Dsec\GM10136	scaffold_13:1677488-1678557	Control	Noni	OK	24.2069	27.2773	0.172285	0.376232	0.4958	0.795503	no	Cpr97Eb
gene:FBgn0165088	gene:FBgn0165088	Dsec\GM10137	scaffold_13:1671021-1674069	Control	Noni	OK	4.87186	6.18854	0.345127	0.576687	0.3141	0.670531	no	Cpr97Ea
gene:FBgn0165089	gene:FBgn0165089	Dsec\GM10138	scaffold_13:1653940-1657209	Control	Noni	OK	20.3114	22.5286	0.149467	0.374803	0.51705	0.805598	no	spz
gene:FBgn0165090	gene:FBgn0165090	Dsec\GM10139	scaffold_13:1646455-1651531	Control	Noni	NOTEST	0.156098	0	#NAME?	0	1	1	no	Nep5
gene:FBgn0165092	gene:FBgn0165092	Dsec\GM10141	scaffold_13:1614554-1615232	Control	Noni	NOTEST	0.158959	0.115136	-0.465318	0	1	1	no	-
gene:FBgn0165093	gene:FBgn0165093	Dsec\GM10142	scaffold_13:1611873-1612961	Control	Noni	OK	4.06342	2.70329	-0.587978	-0.774755	0.1639	0.508423	no	CG6271 <newline> CG6277
gene:FBgn0165094	gene:FBgn0165094	Dsec\GM10143	scaffold_13:1610084-1611162	Control	Noni	OK	153.419	131.215	-0.225546	-0.735725	0.20265	0.556574	no	CG6283
gene:FBgn0165095	gene:FBgn0165095	Dsec\GM10144	scaffold_13:1608457-1609525	Control	Noni	NOTEST	0.371234	0.494116	0.412523	0	1	1	no	CG17191
gene:FBgn0165096	gene:FBgn0165096	Dsec\GM10145	scaffold_13:1607768-1608089	Control	Noni	NOTEST	1.97386	2.77536	0.491655	0	1	1	no	-
gene:FBgn0165097	gene:FBgn0165097	Dsec\GM10146	scaffold_16:1313601-1314841	Control	Noni	NOTEST	0.0425176	0	#NAME?	0	1	1	no	Pk34A
gene:FBgn0165098	gene:FBgn0165098	Dsec\GM10147	scaffold_13:1607101-1607697	Control	Noni	NOTEST	0	0.678482	inf	0	1	1	no	-
gene:FBgn0165100	gene:FBgn0165100	Dsec\GM10149	scaffold_13:1603866-1604333	Control	Noni	NOTEST	1.12938	2.73692	1.27702	0	1	1	no	-
gene:FBgn0165101	gene:FBgn0165101	Dsec\GM10150	scaffold_13:1601296-1603700	Control	Noni	NOTEST	0.987257	1.12729	0.191363	0	1	1	no	CG6296
gene:FBgn0165102	gene:FBgn0165102	Dsec\GM10151	scaffold_13:1586912-1587656	Control	Noni	OK	7.08662	4.17321	-0.76394	-0.705623	0.34435	0.690632	no	CG31076
gene:FBgn0165103	gene:FBgn0165103	Dsec\GM10152	scaffold_13:1583643-1586337	Control	Noni	OK	103.906	105.473	0.0215989	0.0717072	0.89905	0.965608	no	CG31075
gene:FBgn0165104	gene:FBgn0165104	Dsec\GM10153	scaffold_13:1563248-1564259	Control	Noni	NOTEST	0	0.0866761	inf	0	1	1	no	Gr97a
gene:FBgn0165105	gene:FBgn0165105	Dsec\GM10154	scaffold_13:1560507-1562792	Control	Noni	OK	52.2145	58.8133	0.171691	0.486065	0.41075	0.744365	no	Tsp97E
gene:FBgn0165106	gene:FBgn0165106	Dsec\GM10155	scaffold_13:1548603-1554737	Control	Noni	OK	42.5597	44.9705	0.0794901	0.23457	0.68345	0.895904	no	CG6330
gene:FBgn0165107	gene:FBgn0165107	Dsec\GM10156	scaffold_13:1509852-1511500	Control	Noni	OK	17.4731	26.9505	0.625176	1.73623	0.00375	0.0696429	no	Ets97D
gene:FBgn0165108	gene:FBgn0165108	Dsec\GM10157	scaffold_16:1315581-1317799	Control	Noni	NOTEST	0	0	0	0	1	1	no	kmg
gene:FBgn0165109	gene:FBgn0165109	Dsec\GM10158	scaffold_13:1482986-1509205	Control	Noni	NOTEST	0	0	0	0	1	1	no	-
gene:FBgn0165110	gene:FBgn0165110	Dsec\GM10159	scaffold_13:1475980-1480147	Control	Noni	NOTEST	0.0463354	0.276354	2.57633	0	1	1	no	ro
gene:FBgn0165111	gene:FBgn0165111	Dsec\GM10160	scaffold_13:1472950-1474680	Control	Noni	OK	18.498	21.3883	0.209452	0.568286	0.3304	0.682123	no	Rb97D
gene:FBgn0165112	gene:FBgn0165112	Dsec\GM10161	scaffold_13:1468510-1469471	Control	Noni	OK	136.907	102.974	-0.410915	-1.38593	0.0175	0.171157	no	SPARC
gene:FBgn0165113	gene:FBgn0165113	Dsec\GM10162	scaffold_13:1463778-1465648	Control	Noni	OK	42.7605	50.6754	0.245007	0.80743	0.15245	0.491431	no	ball
gene:FBgn0165114	gene:FBgn0165114	Dsec\GM10163	scaffold_13:1442326-1461924	Control	Noni	OK	39.4777	33.5225	-0.235907	-0.767374	0.1776	0.52776	no	Lerp
gene:FBgn0165115	gene:FBgn0165115	Dsec\GM10164	scaffold_13:1383657-1383873	Control	Noni	NOTEST	0	0	0	0	1	1	no	CG42789
gene:FBgn0165116	gene:FBgn0165116	Dsec\GM10165	scaffold_13:1379327-1381944	Control	Noni	NOTEST	0	0	0	0	1	1	no	-
gene:FBgn0165117	gene:FBgn0165117	Dsec\GM10166	scaffold_13:1334510-1335951	Control	Noni	OK	5.67581	1.05488	-2.42774	-1.40077	0.04895	0.288496	no	CG6403
gene:FBgn0165118	gene:FBgn0165118	Dsec\GM10167	scaffold_13:1320354-1324414	Control	Noni	OK	26.0428	26.6261	0.0319553	0.105438	0.854	0.951938	no	CG6420
gene:FBgn0165119	gene:FBgn0165119	Dsec\GM10168	scaffold_832:810-1188	Control	Noni	NOTEST	0	1.04953	inf	0	1	1	no	-
gene:FBgn0165120	gene:FBgn0165120	Dsec\GM10169	scaffold_16:1320809-1323463	Control	Noni	OK	33.4585	44.9694	0.426569	1.4205	0.01275	0.145219	no	Sirt1
gene:FBgn0165121	gene:FBgn0165121	Dsec\GM10170	scaffold_13:1315715-1316948	Control	Noni	OK	11.2045	17.585	0.650264	1.49132	0.0096	0.121314	no	CG6425
gene:FBgn0165122	gene:FBgn0165122	Dsec\GM10171	scaffold_13:1299116-1313453	Control	Noni	OK	7.3783	5.4654	-0.432961	-0.922005	0.1121	0.431682	no	amon
gene:FBgn0165123	gene:FBgn0165123	Dsec\GM10172	scaffold_13:1292474-1293368	Control	Noni	NOTEST	0	0	0	0	1	1	no	TwdlQ
gene:FBgn0165124	gene:FBgn0165124	Dsec\GM10173	scaffold_13:1261586-1269127	Control	Noni	NOTEST	1.17407	1.71268	0.544732	0	1	1	no	beat-VII
gene:FBgn0165125	gene:FBgn0165125	Dsec\GM10174	scaffold_13:1249453-1251741	Control	Noni	NOTEST	1.14841	1.3526	0.236091	0	1	1	no	-
gene:FBgn0165126	gene:FBgn0165126	Dsec\GM10175	scaffold_13:1228478-1229222	Control	Noni	NOTEST	0	0	0	0	1	1	no	TwdlK <newline> TwdlJ
gene:FBgn0165127	gene:FBgn0165127	Dsec\GM10176	scaffold_13:1226557-1227247	Control	Noni	NOTEST	0	0	0	0	1	1	no	TwdlO
gene:FBgn0165128	gene:FBgn0165128	Dsec\GM10177	scaffold_13:1225216-1226153	Control	Noni	NOTEST	0	0.179934	inf	0	1	1	no	TwdlL <newline> TwdlM <newline> TwdlB <newline> TwdlN
gene:FBgn0165129	gene:FBgn0165129	Dsec\GM10178	scaffold_13:1223032-1223961	Control	Noni	NOTEST	0.0634738	0	#NAME?	0	1	1	no	TwdlL <newline> TwdlM <newline> TwdlB <newline> TwdlN
gene:FBgn0165130	gene:FBgn0165130	Dsec\GM10179	scaffold_13:1221130-1221793	Control	Noni	NOTEST	0	0	0	0	1	1	no	TwdlP
gene:FBgn0165131	gene:FBgn0165131	Dsec\GM10180	scaffold_16:1332060-1332654	Control	Noni	OK	36.7947	38.6598	0.0713364	0.166199	0.7713	0.929109	no	-
gene:FBgn0165133	gene:FBgn0165133	Dsec\GM10182	scaffold_13:1090188-1095272	Control	Noni	OK	3.56318	2.3667	-0.59029	-1.2179	0.03735	0.250254	no	plum
gene:FBgn0165134	gene:FBgn0165134	Dsec\GM10183	scaffold_13:1072802-1073111	Control	Noni	OK	44.0108	24.2289	-0.861128	-1.20355	0.03875	0.253805	no	Pdf
gene:FBgn0165135	gene:FBgn0165135	Dsec\GM10184	scaffold_13:1042477-1042663	Control	Noni	OK	21.8789	30.349	0.472104	1.12883	0.6015	0.853679	no	CG34291
gene:FBgn0165136	gene:FBgn0165136	Dsec\GM10185	scaffold_13:1041958-1042147	Control	Noni	OK	9571.62	11655.2	0.284136	0.921406	0.1117	0.431023	no	CG6503
gene:FBgn0165137	gene:FBgn0165137	Dsec\GM10186	scaffold_13:1018714-1020458	Control	Noni	NOTEST	0	0.0604774	inf	0	1	1	no	ppk15
gene:FBgn0165138	gene:FBgn0165138	Dsec\GM10187	scaffold_13:944730-975048	Control	Noni	NOTEST	0.144209	0.174921	0.278541	0	1	1	no	CG6036
gene:FBgn0165140	gene:FBgn0165140	Dsec\GM10189	scaffold_13:861911-863689	Control	Noni	OK	1306.93	1494.49	0.193474	0.457658	0.4205	0.750816	no	Ald1
gene:FBgn0165142	gene:FBgn0165142	Dsec\GM10191	scaffold_16:1332684-1333623	Control	Noni	OK	31.9397	34.2731	0.101725	0.277078	0.6271	0.869171	no	CG5439
gene:FBgn0165143	gene:FBgn0165143	Dsec\GM10192	scaffold_13:801041-803177	Control	Noni	NOTEST	0	0	0	0	1	1	no	CG34129
gene:FBgn0165144	gene:FBgn0165144	Dsec\GM10193	scaffold_13:799292-800632	Control	Noni	OK	37.1102	45.3641	0.289737	0.863736	0.1396	0.473426	no	CG6073
gene:FBgn0165145	gene:FBgn0165145	Dsec\GM10194	scaffold_13:697887-716779	Control	Noni	NOTEST	0.26177	0.484883	0.889335	0	1	1	no	dysf
gene:FBgn0165146	gene:FBgn0165146	Dsec\GM10195	scaffold_13:682768-683017	Control	Noni	NOTEST	0	0	0	0	1	1	no	-
gene:FBgn0165147	gene:FBgn0165147	Dsec\GM10196	scaffold_13:681628-682392	Control	Noni	NOTEST	0	0	0	0	1	1	no	CG14551
gene:FBgn0165148	gene:FBgn0165148	Dsec\GM10197	scaffold_13:678809-679359	Control	Noni	OK	1379.9	1003.26	-0.459866	-1.43907	0.0127	0.144941	no	RpL34b <newline> RpL34a
gene:FBgn0165149	gene:FBgn0165149	Dsec\GM10198	scaffold_13:677672-678089	Control	Noni	OK	51.3028	37.4038	-0.455851	-0.915414	0.11955	0.445359	no	PIG-P
gene:FBgn0165150	gene:FBgn0165150	Dsec\GM10199	scaffold_13:676020-676823	Control	Noni	OK	18.3807	22.9986	0.323354	0.654399	0.2556	0.615727	no	Sld5
gene:FBgn0165151	gene:FBgn0165151	Dsec\GM10200	scaffold_13:674923-675685	Control	Noni	OK	146.145	127.704	-0.194601	-0.643925	0.26145	0.622657	no	Cmpk
gene:FBgn0165152	gene:FBgn0165152	Dsec\GM10201	scaffold_13:670147-672457	Control	Noni	OK	18.638	18.3241	-0.0245037	-0.0726882	0.90065	0.965694	no	Exo84
gene:FBgn0165153	gene:FBgn0165153	Dsec\GM10202	scaffold_16:1334281-1338175	Control	Noni	OK	23.797	24.6295	0.0496095	0.113778	0.8403	0.949403	no	Alg7
gene:FBgn0165154	gene:FBgn0165154	Dsec\GM10203	scaffold_13:649445-649982	Control	Noni	NOTEST	0.225099	0	#NAME?	0	1	1	no	E(spl)m5-HLH
gene:FBgn0165155	gene:FBgn0165155	Dsec\GM10204	scaffold_13:644394-644853	Control	Noni	OK	3.71867	0.194872	-4.25419	-1.04287	0.11135	0.429965	no	E(spl)m4-BFM
gene:FBgn0165156	gene:FBgn0165156	Dsec\GM10205	scaffold_13:636939-637587	Control	Noni	OK	1.72521	2.55476	0.56642	0.515522	0.3735	0.715132	no	E(spl)m2-BFM
gene:FBgn0165157	gene:FBgn0165157	Dsec\GM10206	scaffold_13:618573-619161	Control	Noni	OK	12.5161	12.3226	-0.0224748	-0.0358717	0.94775	0.981612	no	E(spl)mbeta-HLH
gene:FBgn0165158	gene:FBgn0165158	Dsec\GM10207	scaffold_13:533800-551279	Control	Noni	NOTEST	0.31625	0.131228	-1.26899	0	1	1	no	CCAP-R
gene:FBgn0165159	gene:FBgn0165159	Dsec\GM10208	scaffold_13:530811-531759	Control	Noni	NOTEST	0	0	0	0	1	1	no	CG14546
gene:FBgn0165160	gene:FBgn0165160	Dsec\GM10209	scaffold_13:479629-490283	Control	Noni	OK	32.4525	38.1792	0.234458	0.594493	0.30945	0.664707	no	Tsp96F
gene:FBgn0165161	gene:FBgn0165161	Dsec\GM10210	scaffold_13:455871-456336	Control	Noni	OK	326.494	367.62	0.17116	0.555512	0.32605	0.67935	no	CG14545
gene:FBgn0165162	gene:FBgn0165162	Dsec\GM10211	scaffold_13:446055-446256	Control	Noni	NOTEST	0	0	0	0	1	1	no	-
gene:FBgn0165164	gene:FBgn0165164	Dsec\GM10213	scaffold_16:1338364-1339573	Control	Noni	OK	3.63509	2.64225	-0.460228	-0.604605	0.31615	0.672415	no	Rsph1
gene:FBgn0165165	gene:FBgn0165165	Dsec\GM10214	scaffold_13:443932-444244	Control	Noni	NOTEST	0	0	0	0	1	1	no	Mst57Dc
gene:FBgn0165166	gene:FBgn0165166	Dsec\GM10215	scaffold_13:404552-405058	Control	Noni	NOTEST	1.99747	0.472137	-2.0809	0	1	1	no	CG31093
gene:FBgn0165167	gene:FBgn0165167	Dsec\GM10216	scaffold_13:402707-404046	Control	Noni	OK	27.1623	19.3292	-0.490823	-1.25926	0.0335	0.238442	no	CG31380
gene:FBgn0165168	gene:FBgn0165168	Dsec\GM10217	scaffold_13:400923-401457	Control	Noni	OK	24.755	23.8593	-0.0531698	-0.0987298	0.8613	0.953441	no	CG4960
gene:FBgn0165169	gene:FBgn0165169	Dsec\GM10218	scaffold_13:391491-392400	Control	Noni	NOTEST	0	0	0	0	1	1	no	CG17196 <newline> CG4956 <newline> CG17198 <newline> CG17195
gene:FBgn0165170	gene:FBgn0165170	Dsec\GM10219	scaffold_13:390493-391345	Control	Noni	NOTEST	0	0	0	0	1	1	no	CG17196 <newline> CG4956 <newline> CG17198 <newline> CG17195
gene:FBgn0165171	gene:FBgn0165171	Dsec\GM10220	scaffold_13:389533-390364	Control	Noni	NOTEST	0	0	0	0	1	1	no	CG17196 <newline> CG4956 <newline> CG17198 <newline> CG17195
gene:FBgn0165172	gene:FBgn0165172	Dsec\GM10221	scaffold_13:388433-389419	Control	Noni	NOTEST	0	0	0	0	1	1	no	CG17197
gene:FBgn0165173	gene:FBgn0165173	Dsec\GM10222	scaffold_13:367943-373013	Control	Noni	OK	32.6137	31.8836	-0.0326614	-0.0730837	0.8969	0.965258	no	-
gene:FBgn0165174	gene:FBgn0165174	Dsec\GM10223	scaffold_13:355535-365557	Control	Noni	OK	38.7508	32.4585	-0.255627	-0.849344	0.1408	0.475101	no	LpR2 <newline> LpR1
gene:FBgn0165175	gene:FBgn0165175	Dsec\GM10224	scaffold_16:1347622-1350796	Control	Noni	OK	21.6867	19.3682	-0.16312	-0.505009	0.3768	0.718289	no	Edem2
gene:FBgn0165176	gene:FBgn0165176	Dsec\GM10225	scaffold_13:315060-353172	Control	Noni	OK	52.4621	63.8799	0.284087	0.945142	0.1035	0.414954	no	LpR2 <newline> LpR1
gene:FBgn0165177	gene:FBgn0165177	Dsec\GM10226	scaffold_13:297885-299340	Control	Noni	OK	35.7461	31.274	-0.192822	-0.526961	0.361	0.70434	no	CLS
gene:FBgn0165178	gene:FBgn0165178	Dsec\GM10227	scaffold_13:296542-296950	Control	Noni	OK	5920.24	4872.68	-0.280941	-0.723384	0.21015	0.5655	no	RpL27
gene:FBgn0165179	gene:FBgn0165179	Dsec\GM10228	scaffold_13:291822-292942	Control	Noni	OK	12.5618	12.176	-0.045013	-0.0871079	0.88195	0.960414	no	CG4743
gene:FBgn0165180	gene:FBgn0165180	Dsec\GM10229	scaffold_13:289760-291000	Control	Noni	OK	3.32981	3.95436	0.248005	0.358975	0.5268	0.811621	no	CG4730
gene:FBgn0165181	gene:FBgn0165181	Dsec\GM10230	scaffold_13:267166-273404	Control	Noni	OK	12.4995	14.7558	0.239411	0.753494	0.1929	0.547478	no	Tnks
gene:FBgn0165182	gene:FBgn0165182	Dsec\GM10231	scaffold_13:266149-267163	Control	Noni	OK	22.6865	23.9105	0.0758066	0.191904	0.74675	0.920369	no	-
gene:FBgn0165183	gene:FBgn0165183	Dsec\GM10232	scaffold_13:242043-244180	Control	Noni	NOTEST	0	0	0	0	1	1	no	-
gene:FBgn0165184	gene:FBgn0165184	Dsec\GM10233	scaffold_13:237616-239356	Control	Noni	OK	79.1998	76.2333	-0.055075	-0.184148	0.7513	0.921435	no	Ssadh
gene:FBgn0165185	gene:FBgn0165185	Dsec\GM10234	scaffold_13:132238-236249	Control	Noni	OK	143.296	151.303	0.078445	0.2261	0.69135	0.900218	no	Npl4
gene:FBgn0165186	gene:FBgn0165186	Dsec\GM10235	scaffold_16:1358728-1364682	Control	Noni	OK	126.992	162.125	0.352371	1.18853	0.0396	0.256869	no	Pect
gene:FBgn0165187	gene:FBgn0165187	Dsec\GM10236	scaffold_13:132238-236249	Control	Noni	NOTEST	0.619819	0	#NAME?	0	1	1	no	ymp
gene:FBgn0165188	gene:FBgn0165188	Dsec\GM10237	scaffold_13:132238-236249	Control	Noni	NOTEST	0.151253	0	#NAME?	0	1	1	no	CG4582
gene:FBgn0165189	gene:FBgn0165189	Dsec\GM10238	scaffold_13:114322-114735	Control	Noni	NOTEST	0	0	0	0	1	1	no	-
gene:FBgn0165190	gene:FBgn0165190	Dsec\GM10239	scaffold_13:106010-106337	Control	Noni	OK	30.8572	10.2675	-1.58752	-1.73898	0.00765	0.106423	no	-
gene:FBgn0165191	gene:FBgn0165191	Dsec\GM10240	scaffold_13:98948-101444	Control	Noni	OK	11.7157	11.8755	0.0195393	0.0511645	0.9281	0.974973	no	Gnpat
gene:FBgn0165192	gene:FBgn0165192	Dsec\GM10241	scaffold_13:90544-94668	Control	Noni	OK	37.7225	43.0841	0.191729	0.634272	0.26935	0.6288	no	XNP
gene:FBgn0165193	gene:FBgn0165193	Dsec\GM10242	scaffold_13:88077-89169	Control	Noni	OK	14.7106	14.1318	-0.0579026	-0.132772	0.817	0.942654	no	CG4553
gene:FBgn0165194	gene:FBgn0165194	Dsec\GM10243	scaffold_13:85834-87931	Control	Noni	OK	14.7107	13.221	-0.154035	-0.421525	0.472	0.781358	no	Vps33B
gene:FBgn0165195	gene:FBgn0165195	Dsec\GM10244	scaffold_13:89418-89991	Control	Noni	OK	50.2956	55.6823	0.146784	0.385475	0.5041	0.798926	no	MED28
gene:FBgn0165196	gene:FBgn0165196	Dsec\GM10245	scaffold_13:95480-95847	Control	Noni	OK	34.5113	36.5463	0.0826575	0.122652	0.8237	0.944388	no	CG42488
gene:FBgn0165197	gene:FBgn0165197	Dsec\GM10246	scaffold_16:1374307-1374823	Control	Noni	OK	22.2634	27.3174	0.295151	0.557047	0.3296	0.681972	no	mRF1
gene:FBgn0165198	gene:FBgn0165198	Dsec\GM10247	scaffold_13:95876-97624	Control	Noni	OK	22.643	21.924	-0.0465518	-0.132667	0.8176	0.942904	no	CG5116
gene:FBgn0165199	gene:FBgn0165199	Dsec\GM10248	scaffold_13:103896-105468	Control	Noni	OK	100.962	103.77	0.0395786	0.131995	0.81845	0.942961	no	CG5112
gene:FBgn0165200	gene:FBgn0165200	Dsec\GM10249	scaffold_13:117370-118061	Control	Noni	OK	534.692	373.679	-0.516907	-1.63276	0.005	0.0819565	no	CG5107
gene:FBgn0165201	gene:FBgn0165201	Dsec\GM10250	scaffold_13:118462-120307	Control	Noni	NOTEST	0.0510157	0.215355	2.0777	0	1	1	no	CG5111 <newline> CG15445
gene:FBgn0165202	gene:FBgn0165202	Dsec\GM10251	scaffold_13:132238-236249	Control	Noni	OK	20.6541	22.6953	0.135965	0.139138	0.80425	0.937739	no	msi
gene:FBgn0165203	gene:FBgn0165203	Dsec\GM10252	scaffold_13:132238-236249	Control	Noni	NOTEST	1.3125	1.62485	0.307984	0	1	1	no	-
gene:FBgn0165204	gene:FBgn0165204	Dsec\GM10253	scaffold_13:132238-236249	Control	Noni	NOTEST	0.86894	1.23277	0.50457	0	1	1	no	CG5071
gene:FBgn0165205	gene:FBgn0165205	Dsec\GM10254	scaffold_13:132238-236249	Control	Noni	OK	1.04014	2.328	1.16231	0.117057	0.5684	0.834705	no	CG5071
gene:FBgn0165206	gene:FBgn0165206	Dsec\GM10255	scaffold_13:249365-249632	Control	Noni	NOTEST	0.578781	0	#NAME?	0	1	1	no	-
gene:FBgn0165207	gene:FBgn0165207	Dsec\GM10256	scaffold_13:261426-262575	Control	Noni	OK	98.8395	131.714	0.414246	1.36956	0.0185	0.174654	no	jigr1
gene:FBgn0165208	gene:FBgn0165208	Dsec\GM10257	scaffold_16:1374985-1375486	Control	Noni	OK	29.2213	33.2686	0.187141	0.372483	0.5173	0.805621	no	mRF1
gene:FBgn0165209	gene:FBgn0165209	Dsec\GM10258	scaffold_13:275009-277244	Control	Noni	OK	30.8215	34.8324	0.176494	0.566373	0.3201	0.675335	no	RASSF8
gene:FBgn0165210	gene:FBgn0165210	Dsec\GM10259	scaffold_13:279691-289577	Control	Noni	NOTEST	0.239606	0.327004	0.448646	0	1	1	no	Lgr3
gene:FBgn0165211	gene:FBgn0165211	Dsec\GM10260	scaffold_13:291236-291697	Control	Noni	OK	14.0953	14.133	0.00385081	0.00408651	0.9489	0.981996	no	CG5039
gene:FBgn0165212	gene:FBgn0165212	Dsec\GM10261	scaffold_13:293423-293799	Control	Noni	OK	527.571	623.933	0.242027	0.641874	0.2672	0.627095	no	-
gene:FBgn0165213	gene:FBgn0165213	Dsec\GM10262	scaffold_13:293803-294892	Control	Noni	OK	353.378	401.054	0.182587	0.571682	0.31215	0.667861	no	CG5028
gene:FBgn0165214	gene:FBgn0165214	Dsec\GM10263	scaffold_13:425731-426229	Control	Noni	NOTEST	0	0	0	0	1	1	no	CG5024 <newline> CG17770
gene:FBgn0165215	gene:FBgn0165215	Dsec\GM10264	scaffold_13:426560-427055	Control	Noni	NOTEST	0	0	0	0	1	1	no	CG5024 <newline> CG17770
gene:FBgn0165216	gene:FBgn0165216	Dsec\GM10265	scaffold_13:427209-427656	Control	Noni	NOTEST	0	0	0	0	1	1	no	Acam
gene:FBgn0165217	gene:FBgn0165217	Dsec\GM10266	scaffold_13:430102-431048	Control	Noni	NOTEST	0	0.345623	inf	0	1	1	no	CG14354
gene:FBgn0165218	gene:FBgn0165218	Dsec\GM10267	scaffold_13:446676-447879	Control	Noni	NOTEST	0.0374847	0.0895006	1.2556	0	1	1	no	alpha4GT2
gene:FBgn0165219	gene:FBgn0165219	Dsec\GM10268	scaffold_16:1376929-1378525	Control	Noni	OK	35.8676	41.1649	0.198735	0.630294	0.2719	0.630652	no	CG16812
gene:FBgn0165220	gene:FBgn0165220	Dsec\GM10269	scaffold_13:456881-458911	Control	Noni	OK	36.6046	47.6675	0.380979	1.23085	0.03355	0.238498	no	CG5886
gene:FBgn0165221	gene:FBgn0165221	Dsec\GM10270	scaffold_13:471839-474250	Control	Noni	OK	2.71234	1.44957	-0.90391	-0.776378	0.25305	0.612847	no	CG5890
gene:FBgn0165222	gene:FBgn0165222	Dsec\GM10271	scaffold_13:494567-496394	Control	Noni	OK	34.8453	42.3962	0.282969	0.848013	0.14155	0.476751	no	SppL
gene:FBgn0165223	gene:FBgn0165223	Dsec\GM10272	scaffold_13:498817-501841	Control	Noni	OK	28.9392	30.9538	0.0970924	0.315536	0.572	0.83621	no	Lnk
gene:FBgn0165224	gene:FBgn0165224	Dsec\GM10273	scaffold_13:502629-504018	Control	Noni	OK	31.9529	36.6882	0.19937	0.606067	0.2929	0.649931	no	CG5913
gene:FBgn0165225	gene:FBgn0165225	Dsec\GM10274	scaffold_13:505013-506241	Control	Noni	OK	3.37881	1.51271	-1.15938	-1.15009	0.08385	0.377899	no	CG5948
gene:FBgn0165226	gene:FBgn0165226	Dsec\GM10275	scaffold_13:506875-508712	Control	Noni	NOTEST	0	0	0	0	1	1	no	Mco3
gene:FBgn0165227	gene:FBgn0165227	Dsec\GM10276	scaffold_13:509728-511122	Control	Noni	OK	10.2618	13.1173	0.354194	0.750221	0.17915	0.530415	no	CG31091
gene:FBgn0165228	gene:FBgn0165228	Dsec\GM10277	scaffold_13:511835-513228	Control	Noni	OK	38.0558	28.174	-0.43375	-1.22843	0.03115	0.232	no	CG31089
gene:FBgn0165229	gene:FBgn0165229	Dsec\GM10278	scaffold_13:517113-522271	Control	Noni	OK	47.5955	40.7593	-0.223696	-0.716777	0.21005	0.565365	no	-
gene:FBgn0165230	gene:FBgn0165230	Dsec\GM10279	scaffold_16:1382043-1382598	Control	Noni	NOTEST	0.21077	0	#NAME?	0	1	1	no	CG16813
gene:FBgn0165231	gene:FBgn0165231	Dsec\GM10280	scaffold_13:523178-526486	Control	Noni	OK	10.4072	15.8779	0.60944	1.49467	0.01155	0.136358	no	-
gene:FBgn0165232	gene:FBgn0165232	Dsec\GM10281	scaffold_13:526648-528531	Control	Noni	OK	25.8868	20.1073	-0.3645	-0.953627	0.0988	0.406774	no	-
gene:FBgn0165233	gene:FBgn0165233	Dsec\GM10282	scaffold_13:528761-530105	Control	Noni	OK	6.66005	4.46745	-0.576083	-0.88251	0.1263	0.455066	no	-
gene:FBgn0165234	gene:FBgn0165234	Dsec\GM10283	scaffold_13:533800-551279	Control	Noni	NOTEST	0	0	0	0	1	1	no	-
gene:FBgn0165235	gene:FBgn0165235	Dsec\GM10284	scaffold_13:553471-553669	Control	Noni	NOTEST	0	0	0	0	1	1	no	CG34328
gene:FBgn0165236	gene:FBgn0165236	Dsec\GM10285	scaffold_13:568608-570504	Control	Noni	NOTEST	0	0	0	0	1	1	no	CG14540
gene:FBgn0165237	gene:FBgn0165237	Dsec\GM10286	scaffold_13:573864-584144	Control	Noni	NOTEST	1.36949	0.483917	-1.50081	0	1	1	no	-
gene:FBgn0165238	gene:FBgn0165238	Dsec\GM10287	scaffold_13:586810-594549	Control	Noni	NOTEST	0.992419	1.12997	0.187266	0	1	1	no	fid
gene:FBgn0165239	gene:FBgn0165239	Dsec\GM10288	scaffold_13:596496-600277	Control	Noni	OK	3.90817	6.4013	0.711872	1.59444	0.005	0.0819565	no	Nf1
gene:FBgn0165240	gene:FBgn0165240	Dsec\GM10289	scaffold_13:600442-601354	Control	Noni	OK	5.83168	6.9592	0.255009	0.414566	0.47615	0.783164	no	-
gene:FBgn0165242	gene:FBgn0165242	Dsec\GM10291	scaffold_13:601506-607135	Control	Noni	OK	8.10038	9.49635	0.229383	0.65996	0.25185	0.611381	no	Nf1
gene:FBgn0165243	gene:FBgn0165243	Dsec\GM10292	scaffold_13:610211-610490	Control	Noni	NOTEST	0	0.615399	inf	0	1	1	no	-
gene:FBgn0165244	gene:FBgn0165244	Dsec\GM10293	scaffold_13:611016-611538	Control	Noni	NOTEST	0	1.65591	inf	0	1	1	no	E(spl)mdelta-HLH
gene:FBgn0165245	gene:FBgn0165245	Dsec\GM10294	scaffold_13:613239-613857	Control	Noni	NOTEST	0	0	0	0	1	1	no	E(spl)mgamma-HLH
gene:FBgn0165246	gene:FBgn0165246	Dsec\GM10295	scaffold_13:624284-624707	Control	Noni	OK	3.72994	2.2074	-0.756804	-0.559341	0.33385	0.685271	no	E(spl)malpha-BFM
gene:FBgn0165247	gene:FBgn0165247	Dsec\GM10296	scaffold_13:635084-635617	Control	Noni	OK	141.755	98.3047	-0.528067	-1.56117	0.00795	0.108724	no	Kaz-m1
gene:FBgn0165248	gene:FBgn0165248	Dsec\GM10297	scaffold_13:642414-643080	Control	Noni	OK	12.6677	11.1063	-0.189782	-0.313648	0.57555	0.837735	no	E(spl)m3-HLH
gene:FBgn0165249	gene:FBgn0165249	Dsec\GM10298	scaffold_13:653266-653479	Control	Noni	NOTEST	1.15316	3.15396	1.45157	0	1	1	no	E(spl)m6-BFM
gene:FBgn0165250	gene:FBgn0165250	Dsec\GM10299	scaffold_13:657460-658021	Control	Noni	NOTEST	0.897797	0.61278	-0.55102	0	1	1	no	E(spl)m7-HLH
gene:FBgn0165251	gene:FBgn0165251	Dsec\GM10300	scaffold_16:1394085-1394951	Control	Noni	NOTEST	0	0	0	0	1	1	no	Prosalpha6T
gene:FBgn0165252	gene:FBgn0165252	Dsec\GM10301	scaffold_13:660540-661080	Control	Noni	NOTEST	0	0	0	0	1	1	no	E(spl)m8-HLH
gene:FBgn0165253	gene:FBgn0165253	Dsec\GM10302	scaffold_13:663577-668811	Control	Noni	OK	59.5533	65.4337	0.13585	0.451989	0.42895	0.757823	no	gro
gene:FBgn0165254	gene:FBgn0165254	Dsec\GM10303	scaffold_13:673300-674131	Control	Noni	OK	102.009	83.2419	-0.293316	-0.939369	0.09975	0.407577	no	Vps2
gene:FBgn0165255	gene:FBgn0165255	Dsec\GM10304	scaffold_13:676985-677634	Control	Noni	OK	77.8946	89.3729	0.198314	0.590466	0.3086	0.664161	no	CG14543
gene:FBgn0165256	gene:FBgn0165256	Dsec\GM10305	scaffold_13:679896-681579	Control	Noni	OK	19.8208	23.7111	0.258549	0.627895	0.27975	0.637612	no	CG14544
gene:FBgn0165257	gene:FBgn0165257	Dsec\GM10306	scaffold_13:693938-694169	Control	Noni	NOTEST	0	0	0	0	1	1	no	-
gene:FBgn0165258	gene:FBgn0165258	Dsec\GM10307	scaffold_13:695486-696114	Control	Noni	NOTEST	0	0	0	0	1	1	no	-
gene:FBgn0165260	gene:FBgn0165260	Dsec\GM10309	scaffold_13:746309-747763	Control	Noni	OK	4.01109	3.0553	-0.392678	-0.591597	0.30225	0.658914	no	CG6142
gene:FBgn0165261	gene:FBgn0165261	Dsec\GM10310	scaffold_13:747789-748275	Control	Noni	OK	8.36506	2.04553	-2.0319	-1.4634	0.02645	0.211712	no	-
gene:FBgn0165262	gene:FBgn0165262	Dsec\GM10311	scaffold_16:1398502-1401002	Control	Noni	OK	33.8063	29.9032	-0.176992	-0.450549	0.43315	0.760703	no	CG5867
gene:FBgn0165263	gene:FBgn0165263	Dsec\GM10312	scaffold_13:795816-796516	Control	Noni	OK	9.9455	8.31622	-0.258116	-0.334515	0.56125	0.830169	no	CG31323
gene:FBgn0165264	gene:FBgn0165264	Dsec\GM10313	scaffold_13:797760-798087	Control	Noni	OK	43.1915	21.6286	-0.997811	-1.5184	0.0123	0.142388	no	-
gene:FBgn0165265	gene:FBgn0165265	Dsec\GM10314	scaffold_13:836411-838811	Control	Noni	OK	7.47916	7.19771	-0.055339	-0.12846	0.8242	0.944388	no	CG12290
gene:FBgn0165266	gene:FBgn0165266	Dsec\GM10315	scaffold_13:874142-875865	Control	Noni	NOTEST	1.09526	0.999086	-0.132596	0	1	1	no	CG6154
gene:FBgn0165267	gene:FBgn0165267	Dsec\GM10316	scaffold_13:878536-880584	Control	Noni	OK	11.325	8.10777	-0.482133	-0.70241	0.6542	0.880414	no	-
gene:FBgn0165268	gene:FBgn0165268	Dsec\GM10317	scaffold_13:944730-975048	Control	Noni	OK	11.159	14.786	0.406029	1.09521	0.05405	0.302607	no	osy
gene:FBgn0165269	gene:FBgn0165269	Dsec\GM10318	scaffold_13:1030981-1032196	Control	Noni	NOTEST	0	0	0	0	1	1	no	Ald2
gene:FBgn0165270	gene:FBgn0165270	Dsec\GM10319	scaffold_13:1064575-1065737	Control	Noni	OK	2.70788	2.63031	-0.0419314	-0.0557106	0.9131	0.97021	no	tx
gene:FBgn0165271	gene:FBgn0165271	Dsec\GM10320	scaffold_13:1066182-1067580	Control	Noni	NOTEST	0	0	0	0	1	1	no	Hex-t1
gene:FBgn0165272	gene:FBgn0165272	Dsec\GM10321	scaffold_13:1067796-1069228	Control	Noni	NOTEST	0	0	0	0	1	1	no	Hex-t2
gene:FBgn0165273	gene:FBgn0165273	Dsec\GM10322	scaffold_16:1402049-1403456	Control	Noni	OK	190.149	167.406	-0.183783	-0.597332	0.29725	0.654193	no	CG5945
gene:FBgn0165274	gene:FBgn0165274	Dsec\GM10323	scaffold_13:1069778-1070754	Control	Noni	OK	38.3797	45.4795	0.244872	0.556434	0.3369	0.68707	no	CG5447
gene:FBgn0165275	gene:FBgn0165275	Dsec\GM10324	scaffold_13:1071847-1072075	Control	Noni	OK	11.203	31.7208	1.50154	1.27222	0.0493	0.289475	no	-
gene:FBgn0165276	gene:FBgn0165276	Dsec\GM10325	scaffold_13:1073898-1074252	Control	Noni	NOTEST	0	0	0	0	1	1	no	-
gene:FBgn0165277	gene:FBgn0165277	Dsec\GM10326	scaffold_13:1075316-1077690	Control	Noni	NOTEST	0.265844	0	#NAME?	0	1	1	no	CG14238
gene:FBgn0165278	gene:FBgn0165278	Dsec\GM10327	scaffold_13:1083933-1086594	Control	Noni	OK	57.4053	60.0569	0.0651464	0.216225	0.70765	0.906709	no	CG5455
gene:FBgn0165279	gene:FBgn0165279	Dsec\GM10328	scaffold_13:1146010-1195562	Control	Noni	OK	24.3105	25.1666	0.0499342	0.166185	0.77605	0.930171	no	scrib
gene:FBgn0165280	gene:FBgn0165280	Dsec\GM10329	scaffold_13:1198393-1203686	Control	Noni	OK	11.8901	10.1311	-0.230958	-0.593306	0.30585	0.661661	no	-
gene:FBgn0165281	gene:FBgn0165281	Dsec\GM10330	scaffold_13:1219719-1220594	Control	Noni	NOTEST	0	0	0	0	1	1	no	TwdlL <newline> TwdlM <newline> TwdlB <newline> TwdlN
gene:FBgn0165282	gene:FBgn0165282	Dsec\GM10331	scaffold_13:1230477-1231302	Control	Noni	NOTEST	0	0	0	0	1	1	no	TwdlK <newline> TwdlJ
gene:FBgn0165283	gene:FBgn0165283	Dsec\GM10332	scaffold_13:1232454-1233297	Control	Noni	NOTEST	0.104809	0	#NAME?	0	1	1	no	TwdlL <newline> TwdlM <newline> TwdlB <newline> TwdlN
gene:FBgn0165284	gene:FBgn0165284	Dsec\GM10333	scaffold_16:1406102-1409647	Control	Noni	OK	3.37876	2.1513	-0.651289	-0.777474	0.17345	0.521318	no	CG16820
gene:FBgn0165285	gene:FBgn0165285	Dsec\GM10334	scaffold_13:1234225-1235014	Control	Noni	NOTEST	0.0823341	0	#NAME?	0	1	1	no	TwdlH
gene:FBgn0165286	gene:FBgn0165286	Dsec\GM10335	scaffold_13:1235316-1236349	Control	Noni	NOTEST	0	0	0	0	1	1	no	TwdlR
gene:FBgn0165287	gene:FBgn0165287	Dsec\GM10336	scaffold_13:1237262-1237895	Control	Noni	NOTEST	0	0	0	0	1	1	no	TwdlS
gene:FBgn0165288	gene:FBgn0165288	Dsec\GM10337	scaffold_13:1240548-1241384	Control	Noni	NOTEST	0.0765196	0	#NAME?	0	1	1	no	TwdlD
gene:FBgn0165289	gene:FBgn0165289	Dsec\GM10338	scaffold_13:1256713-1257563	Control	Noni	NOTEST	0.133323	0.597381	2.16372	0	1	1	no	Tb
gene:FBgn0165290	gene:FBgn0165290	Dsec\GM10339	scaffold_13:1317627-1319248	Control	Noni	OK	57.6424	68.344	0.245685	0.788751	0.1662	0.511907	no	Yif1
gene:FBgn0165291	gene:FBgn0165291	Dsec\GM10340	scaffold_13:1325838-1326222	Control	Noni	NOTEST	0.976525	0.927994	-0.0735413	0	1	1	no	CG14244
gene:FBgn0165293	gene:FBgn0165293	Dsec\GM10342	scaffold_13:1329533-1329803	Control	Noni	OK	25.6112	15.7109	-0.705008	-0.761902	0.1935	0.547669	no	CG14246
gene:FBgn0165294	gene:FBgn0165294	Dsec\GM10343	scaffold_13:1337537-1338154	Control	Noni	NOTEST	0	0	0	0	1	1	no	CG14247
gene:FBgn0165295	gene:FBgn0165295	Dsec\GM10344	scaffold_16:1415096-1416739	Control	Noni	NOTEST	0.188672	0.257146	0.44671	0	1	1	no	l(2)k05911
gene:FBgn0165296	gene:FBgn0165296	Dsec\GM10345	scaffold_13:1437281-1439364	Control	Noni	OK	85.1595	113.917	0.419739	1.3773	0.0167	0.166411	no	Tl
gene:FBgn0165297	gene:FBgn0165297	Dsec\GM10346	scaffold_13:1440465-1440693	Control	Noni	OK	375.798	500.955	0.414723	1.07377	0.0754	0.358158	no	-
gene:FBgn0165298	gene:FBgn0165298	Dsec\GM10347	scaffold_13:1462564-1463557	Control	Noni	OK	24.1041	22.6542	-0.089504	-0.224597	0.69755	0.902061	no	IntS12
gene:FBgn0165299	gene:FBgn0165299	Dsec\GM10348	scaffold_13:1466216-1467761	Control	Noni	OK	720.828	782.236	0.117948	0.388651	0.4918	0.792796	no	His2Av
gene:FBgn0165300	gene:FBgn0165300	Dsec\GM10350	scaffold_13:1475980-1480147	Control	Noni	OK	52.1222	65.7752	0.335644	0.83166	0.14565	0.482397	no	CG5500
gene:FBgn0165301	gene:FBgn0165301	Dsec\GM10351	scaffold_13:1482986-1509205	Control	Noni	OK	21.4059	17.1961	-0.315929	-0.819027	0.15175	0.49065	no	T48
gene:FBgn0165302	gene:FBgn0165302	Dsec\GM10352	scaffold_13:1523781-1542544	Control	Noni	OK	16.7732	15.9831	-0.0696152	-0.222828	0.6891	0.89936	no	-
gene:FBgn0165303	gene:FBgn0165303	Dsec\GM10353	scaffold_13:1543904-1547722	Control	Noni	OK	2.15931	2.62848	0.283655	0.477947	0.4003	0.736161	no	Spag1
gene:FBgn0165304	gene:FBgn0165304	Dsec\GM10354	scaffold_13:1565540-1574549	Control	Noni	OK	13.3824	19.1479	0.516848	1.72206	0.0027	0.05655	no	CG5521
gene:FBgn0165305	gene:FBgn0165305	Dsec\GM10355	scaffold_16:1417058-1417673	Control	Noni	NOTEST	0	0	0	0	1	1	no	Naa20B
gene:FBgn0165306	gene:FBgn0165306	Dsec\GM10356	scaffold_13:1576760-1583155	Control	Noni	OK	8.3825	9.48654	0.178502	0.338418	0.5557	0.828352	no	CG14253
gene:FBgn0165307	gene:FBgn0165307	Dsec\GM10357	scaffold_13:1592719-1594037	Control	Noni	NOTEST	0.0860381	0.160949	0.903559	0	1	1	no	TwdlC
gene:FBgn0165308	gene:FBgn0165308	Dsec\GM10358	scaffold_13:1597654-1600774	Control	Noni	OK	27.8166	21.1384	-0.396078	-1.00011	0.09035	0.392083	no	CG31077
gene:FBgn0165309	gene:FBgn0165309	Dsec\GM10359	scaffold_13:1617520-1621753	Control	Noni	NOTEST	1.09633	1.57957	0.526849	0	1	1	no	RYa-R
gene:FBgn0165310	gene:FBgn0165310	Dsec\GM10360	scaffold_13:1638535-1639444	Control	Noni	OK	2.25939	1.39686	-0.693747	-0.642053	0.2534	0.613301	no	TwdlT
gene:FBgn0165311	gene:FBgn0165311	Dsec\GM10361	scaffold_13:1644962-1645944	Control	Noni	OK	3.00894	0.564855	-2.4133	-1.0983	0.22645	0.582605	no	-
gene:FBgn0165312	gene:FBgn0165312	Dsec\GM10362	scaffold_13:1652857-1653785	Control	Noni	NOTEST	0	0.761291	inf	0	1	1	no	CG43935
gene:FBgn0165313	gene:FBgn0165313	Dsec\GM10363	scaffold_13:1666070-1669980	Control	Noni	OK	24.1426	16.4389	-0.554467	-1.61026	0.0067	0.0981567	no	CG14257
gene:FBgn0165314	gene:FBgn0165314	Dsec\GM10364	scaffold_13:1680684-1681630	Control	Noni	NOTEST	0.466758	0.11677	-1.99901	0	1	1	no	CG14258
gene:FBgn0165315	gene:FBgn0165315	Dsec\GM10365	scaffold_13:1682175-1683299	Control	Noni	OK	16.4502	11.9787	-0.457633	-0.907487	0.1187	0.444028	no	CG14259
gene:FBgn0165316	gene:FBgn0165316	Dsec\GM10366	scaffold_16:1427010-1442780	Control	Noni	OK	49.0082	44.3629	-0.14367	-0.468232	0.4042	0.739402	no	CG44085
gene:FBgn0165317	gene:FBgn0165317	Dsec\GM10367	scaffold_13:1689544-1690911	Control	Noni	OK	31.405	22.6826	-0.469409	-1.09482	0.0605	0.318406	no	CG17189
gene:FBgn0165318	gene:FBgn0165318	Dsec\GM10368	scaffold_13:1701241-1703225	Control	Noni	OK	13.1419	12.3833	-0.0857694	-0.22442	0.69705	0.901967	no	CG5815
gene:FBgn0165319	gene:FBgn0165319	Dsec\GM10369	scaffold_13:1705467-1706875	Control	Noni	OK	13.3713	13.1702	-0.0218578	-0.0463584	0.9345	0.97673	no	CG5880
gene:FBgn0165320	gene:FBgn0165320	Dsec\GM10370	scaffold_13:1707230-1707918	Control	Noni	NOTEST	0	0	0	0	1	1	no	-
gene:FBgn0165321	gene:FBgn0165321	Dsec\GM10371	scaffold_13:1708069-1710273	Control	Noni	NOTEST	0.0530832	0	#NAME?	0	1	1	no	CG5882
gene:FBgn0165322	gene:FBgn0165322	Dsec\GM10372	scaffold_13:1732674-1737098	Control	Noni	OK	110.54	115.19	0.0594555	0.196152	0.73025	0.91387	no	Men-b
gene:FBgn0165323	gene:FBgn0165323	Dsec\GM10373	scaffold_13:1738748-1740400	Control	Noni	OK	22.9175	14.7512	-0.635622	-1.57218	0.00695	0.100517	no	grass
gene:FBgn0165324	gene:FBgn0165324	Dsec\GM10374	scaffold_13:1742036-1743487	Control	Noni	OK	10.6702	7.4829	-0.511923	-1.01202	0.0826	0.375183	no	CG5909
gene:FBgn0165325	gene:FBgn0165325	Dsec\GM10375	scaffold_13:1743991-1746410	Control	Noni	NOTEST	0.197731	0.955815	2.27319	0	1	1	no	ppk31
gene:FBgn0165326	gene:FBgn0165326	Dsec\GM10376	scaffold_13:1746681-1747876	Control	Noni	OK	2.88993	6.67667	1.20809	1.49449	0.0138	0.151679	no	spn-D
gene:FBgn0165327	gene:FBgn0165327	Dsec\GM10377	scaffold_16:1446272-1448606	Control	Noni	OK	19.907	18.1263	-0.135191	-0.400683	0.4792	0.784903	no	Uvrag
gene:FBgn0165328	gene:FBgn0165328	Dsec\GM10378	scaffold_13:1813314-1817874	Control	Noni	NOTEST	0.285209	0.0278266	-3.35748	0	1	1	no	CG31068
gene:FBgn0165329	gene:FBgn0165329	Dsec\GM10379	scaffold_13:1819357-1821187	Control	Noni	OK	24.7343	26.9284	0.122616	0.384917	0.5086	0.800227	no	PolA2
gene:FBgn0165330	gene:FBgn0165330	Dsec\GM10380	scaffold_13:1821472-1822330	Control	Noni	NOTEST	0.469978	0	#NAME?	0	1	1	no	CG17991
gene:FBgn0165331	gene:FBgn0165331	Dsec\GM10381	scaffold_13:1833562-1836100	Control	Noni	OK	90.0006	93.1563	0.0497194	0.164962	0.7752	0.930171	no	TfIIA-L
gene:FBgn0165332	gene:FBgn0165332	Dsec\GM10382	scaffold_13:1845482-1846280	Control	Noni	NOTEST	0.310035	0.22491	-0.463086	0	1	1	no	CG14260
gene:FBgn0165333	gene:FBgn0165333	Dsec\GM10383	scaffold_13:1853752-1854239	Control	Noni	OK	67.0019	72.0188	0.104171	0.239169	0.6823	0.895807	no	CG5934
gene:FBgn0165334	gene:FBgn0165334	Dsec\GM10384	scaffold_13:1855588-1856665	Control	Noni	OK	50.8051	69.3718	0.449374	1.08664	0.0629	0.325434	no	CG5938
gene:FBgn0165335	gene:FBgn0165335	Dsec\GM10385	scaffold_13:1863704-1867178	Control	Noni	OK	18.7271	19.6158	0.0668904	0.216214	0.70495	0.905699	no	CG3368
gene:FBgn0165336	gene:FBgn0165336	Dsec\GM10386	scaffold_13:1868829-1871014	Control	Noni	OK	152.415	166.864	0.130667	0.422486	0.4653	0.778022	no	Hmu
gene:FBgn0165337	gene:FBgn0165337	Dsec\GM10387	scaffold_13:1918414-1919319	Control	Noni	NOTEST	0.25172	0	#NAME?	0	1	1	no	-
gene:FBgn0165338	gene:FBgn0165338	Dsec\GM10388	scaffold_2140:5072-5306	Control	Noni	OK	25.2892	17.7523	-0.510521	-0.426403	0.43905	0.764034	no	-
gene:FBgn0165339	gene:FBgn0165339	Dsec\GM10389	scaffold_16:1449874-1450504	Control	Noni	OK	14.1797	14.9038	0.0718481	0.127026	0.8198	0.943709	no	-
gene:FBgn0165340	gene:FBgn0165340	Dsec\GM10390	scaffold_13:1928650-1932404	Control	Noni	NOTEST	0.317638	0.149707	-1.08524	0	1	1	no	CG42534
gene:FBgn0165341	gene:FBgn0165341	Dsec\GM10391	scaffold_13:1938457-1940312	Control	Noni	NOTEST	0.123665	0	#NAME?	0	1	1	no	CG42534
gene:FBgn0165342	gene:FBgn0165342	Dsec\GM10392	scaffold_13:2033564-2036310	Control	Noni	NOTEST	0	0	0	0	1	1	no	CG4907 <newline> CG13978
gene:FBgn0165343	gene:FBgn0165343	Dsec\GM10393	scaffold_13:2047836-2049305	Control	Noni	OK	63.9682	79.2689	0.309399	1.02273	0.0752	0.35811	no	Cyp6a18 <newline> Cyp6a8
gene:FBgn0165344	gene:FBgn0165344	Dsec\GM10394	scaffold_13:2058040-2058428	Control	Noni	NOTEST	0	0	0	0	1	1	no	Gr98a
gene:FBgn0165345	gene:FBgn0165345	Dsec\GM10395	scaffold_13:2058493-2070941	Control	Noni	NOTEST	0	0	0	0	1	1	no	-
gene:FBgn0165346	gene:FBgn0165346	Dsec\GM10396	scaffold_13:2089839-2093337	Control	Noni	NOTEST	0.229204	0.0422398	-2.43996	0	1	1	no	CG12885
gene:FBgn0165347	gene:FBgn0165347	Dsec\GM10397	scaffold_13:2102080-2103476	Control	Noni	NOTEST	0	0	0	0	1	1	no	Gr98b <newline> Gr98d <newline> Gr98c
gene:FBgn0165348	gene:FBgn0165348	Dsec\GM10398	scaffold_3752:1030-1579	Control	Noni	OK	2.53195	2.04945	-0.305007	-0.256707	0.65975	0.883992	no	CG18467
gene:FBgn0165349	gene:FBgn0165349	Dsec\GM10399	scaffold_16:1452216-1452411	Control	Noni	NOTEST	0	1.75521	inf	0	1	1	no	-
gene:FBgn0165350	gene:FBgn0165350	Dsec\GM10400	scaffold_57:211677-244183	Control	Noni	NOTEST	0	0	0	0	1	1	no	CG9641
gene:FBgn0165351	gene:FBgn0165351	Dsec\GM10401	scaffold_57:162243-162609	Control	Noni	NOTEST	0.270601	0	#NAME?	0	1	1	no	-
gene:FBgn0165352	gene:FBgn0165352	Dsec\GM10402	scaffold_57:49366-49588	Control	Noni	NOTEST	0	0	0	0	1	1	no	-
gene:FBgn0165353	gene:FBgn0165353	Dsec\GM10403	scaffold_57:48447-48915	Control	Noni	NOTEST	0	0	0	0	1	1	no	-
gene:FBgn0165354	gene:FBgn0165354	Dsec\GM10404	scaffold_16:1455773-1460111	Control	Noni	OK	69.3126	73.645	0.0874691	0.286365	0.61965	0.865926	no	CG31729
gene:FBgn0165355	gene:FBgn0165355	Dsec\GM10405	scaffold_57:2291-2743	Control	Noni	OK	33.4243	52.5849	0.653751	0.635319	0.2805	0.638321	no	-
gene:FBgn0165356	gene:FBgn0165356	Dsec\GM10406	scaffold_57:109239-109434	Control	Noni	NOTEST	0	0	0	0	1	1	no	-
gene:FBgn0165357	gene:FBgn0165357	Dsec\GM10407	scaffold_16:1465882-1466728	Control	Noni	NOTEST	0	0.0826787	inf	0	1	1	no	CG16825
gene:FBgn0165358	gene:FBgn0165358	Dsec\GM10408	scaffold_57:195966-202030	Control	Noni	OK	4.83163	5.63226	0.221204	0.142783	0.8132	0.940899	no	-
gene:FBgn0165359	gene:FBgn0165359	Dsec\GM10409	scaffold_14026:120-507	Control	Noni	NOTEST	0	0	0	0	1	1	no	CG13871
gene:FBgn0165360	gene:FBgn0165360	Dsec\GM10410	scaffold_457:991-1801	Control	Noni	NOTEST	0.148428	0	#NAME?	0	1	1	no	-
gene:FBgn0165361	gene:FBgn0165361	Dsec\GM10411	scaffold_457:2545-3529	Control	Noni	NOTEST	0.438501	0	#NAME?	0	1	1	no	CG12717
gene:FBgn0165362	gene:FBgn0165362	Dsec\GM10412	scaffold_16:1489419-1489686	Control	Noni	NOTEST	4.89868	2.62444	-0.900386	0	1	1	no	-
gene:FBgn0165363	gene:FBgn0165363	Dsec\GM10413	scaffold_2748:3270-3549	Control	Noni	NOTEST	0	0	0	0	1	1	no	-
gene:FBgn0165364	gene:FBgn0165364	Dsec\GM10414	scaffold_16:1506302-1507292	Control	Noni	OK	1232.48	1426.6	0.211021	0.536307	0.3514	0.696152	no	CG16826
gene:FBgn0165365	gene:FBgn0165365	Dsec\GM10415	scaffold_5212:824-1589	Control	Noni	OK	5.97655	6.68627	0.161888	0.244035	0.6811	0.894959	no	His1:CG33849 <newline> His1:CG33840 <newline> His1:CG33846 <newline> His1:CG33810 <newline> His1:CG33807 <newline> His1:CG33834 <newline> His1:CG33819 <newline> His1:CG33864 <newline> His1:CG33801 <newline> His1:CG33831 <newline> His1:CG33804 <newline> His1:CG33813 <newline> His1:CG33828 <newline> His1:CG33861 <newline> His1:CG33825 <newline> His1:CG33843 <newline> His1:CG31617 <newline> His1:CG3…
gene:FBgn0165366	gene:FBgn0165366	Dsec\GM10416	scaffold_6:4304029-4305347	Control	Noni	OK	58.4079	52.6711	-0.149151	-0.417209	0.48095	0.786743	no	-
gene:FBgn0165367	gene:FBgn0165367	Dsec\GM10417	scaffold_6:4303290-4303692	Control	Noni	OK	20.6979	24.8805	0.265532	0.385922	0.4961	0.795533	no	pre-mod(mdg4)-Z
gene:FBgn0165368	gene:FBgn0165368	Dsec\GM10418	scaffold_6:4298813-4299499	Control	Noni	OK	31.8752	16.3364	-0.96434	-1.24286	0.0304	0.228758	no	pre-mod(mdg4)-Y
gene:FBgn0165369	gene:FBgn0165369	Dsec\GM10419	scaffold_6:4298391-4298652	Control	Noni	OK	21.0621	18.7037	-0.171326	-0.166925	0.7697	0.928614	no	pre-mod(mdg4)-X
gene:FBgn0165370	gene:FBgn0165370	Dsec\GM10420	scaffold_6:4295278-4297020	Control	Noni	OK	17.164	17.5057	0.0284369	0.0648511	0.90915	0.969733	no	pre-mod(mdg4)-V
gene:FBgn0165371	gene:FBgn0165371	Dsec\GM10421	scaffold_16:1524928-1525701	Control	Noni	OK	135.684	131.29	-0.0474958	-0.153634	0.78425	0.932359	no	CG6523
gene:FBgn0165372	gene:FBgn0165372	Dsec\GM10424	scaffold_6:4257707-4260232	Control	Noni	NOTEST	0	0	0	0	1	1	no	CG7907
gene:FBgn0165373	gene:FBgn0165373	Dsec\GM10425	scaffold_6:4255982-4256646	Control	Noni	NOTEST	0	0	0	0	1	1	no	CheB93a
gene:FBgn0165374	gene:FBgn0165374	Dsec\GM10426	scaffold_6:4254281-4255015	Control	Noni	NOTEST	0	0	0	0	1	1	no	CheB93b
gene:FBgn0165375	gene:FBgn0165375	Dsec\GM10427	scaffold_6:4170767-4180948	Control	Noni	OK	11.1324	15.6544	0.491807	1.58804	0.00595	0.091185	no	Fancm
gene:FBgn0165376	gene:FBgn0165376	Dsec\GM10428	scaffold_6:4163552-4164065	Control	Noni	NOTEST	0	0	0	0	1	1	no	-
gene:FBgn0165377	gene:FBgn0165377	Dsec\GM10429	scaffold_6:4151616-4163335	Control	Noni	NOTEST	0.37696	0.504946	0.421716	0	1	1	no	C15
gene:FBgn0165378	gene:FBgn0165378	Dsec\GM10430	scaffold_6:4136921-4143133	Control	Noni	OK	15.7372	21.4604	0.447498	1.42533	0.01285	0.145771	no	sp3
gene:FBgn0165379	gene:FBgn0165379	Dsec\GM10431	scaffold_6:4136545-4136903	Control	Noni	OK	16.6642	25.7428	0.627414	0.702801	0.20795	0.562794	no	-
gene:FBgn0165380	gene:FBgn0165380	Dsec\GM10432	scaffold_16:1526109-1527502	Control	Noni	OK	28.2719	29.4853	0.0606283	0.173449	0.76595	0.927493	no	Tap42
gene:FBgn0165381	gene:FBgn0165381	Dsec\GM10433	scaffold_6:4000257-4001229	Control	Noni	NOTEST	0.425014	1.45425	1.77469	0	1	1	no	CG15497
gene:FBgn0165382	gene:FBgn0165382	Dsec\GM10434	scaffold_6:3926485-3927181	Control	Noni	OK	35.879	38.73	0.110311	0.299456	0.61395	0.862259	no	CG11035
gene:FBgn0165383	gene:FBgn0165383	Dsec\GM10435	scaffold_6:3922771-3923749	Control	Noni	NOTEST	1.0231	1.07422	0.0703542	0	1	1	no	ImpE3
gene:FBgn0165384	gene:FBgn0165384	Dsec\GM10436	scaffold_6:3910529-3921090	Control	Noni	OK	17.6053	24.0703	0.451241	1.50629	0.0091	0.118164	no	CG2747
gene:FBgn0165385	gene:FBgn0165385	Dsec\GM10437	scaffold_6:3904933-3906966	Control	Noni	OK	31.7164	35.1143	0.146828	0.460038	0.4214	0.751563	no	CG10435
gene:FBgn0165386	gene:FBgn0165386	Dsec\GM10438	scaffold_6:3902207-3902888	Control	Noni	OK	12.1165	9.69352	-0.321881	-0.420102	0.4659	0.778419	no	CG11052
gene:FBgn0165387	gene:FBgn0165387	Dsec\GM10439	scaffold_6:3899911-3901776	Control	Noni	OK	46.1147	51.8162	0.168175	0.510459	0.3656	0.708498	no	CG2767
gene:FBgn0165388	gene:FBgn0165388	Dsec\GM10440	scaffold_6:3893792-3895028	Control	Noni	OK	43.4853	65.0986	0.582098	0.639184	0.2606	0.622062	no	Kmn2
gene:FBgn0165389	gene:FBgn0165389	Dsec\GM10441	scaffold_6:3876523-3879051	Control	Noni	OK	38.8702	42.8238	0.139746	0.385144	0.50525	0.79909	no	Elovl7
gene:FBgn0165390	gene:FBgn0165390	Dsec\GM10442	scaffold_6:3868844-3872197	Control	Noni	OK	214.796	235.793	0.134552	0.422516	0.46085	0.778002	no	CD98hc
gene:FBgn0165391	gene:FBgn0165391	Dsec\GM10443	scaffold_16:1527726-1528056	Control	Noni	OK	133.863	188.976	0.497442	1.23516	0.03195	0.233584	no	CG31855
gene:FBgn0165392	gene:FBgn0165392	Dsec\GM10444	scaffold_6:3825867-3856190	Control	Noni	OK	7.37202	8.3638	0.182098	0.407622	0.48855	0.789889	no	dsx
gene:FBgn0165393	gene:FBgn0165393	Dsec\GM10445	scaffold_6:3812672-3815767	Control	Noni	OK	1.77304	2.47185	0.47937	0.636294	0.2637	0.623788	no	CG10445
gene:FBgn0165394	gene:FBgn0165394	Dsec\GM10446	scaffold_6:3808014-3808540	Control	Noni	OK	70.9298	66.7225	-0.0882173	-0.219902	0.7037	0.905366	no	CG2846
gene:FBgn0165395	gene:FBgn0165395	Dsec\GM10447	scaffold_6:3805446-3807090	Control	Noni	OK	60.0855	55.4498	-0.115835	-0.383743	0.4958	0.795503	no	Prat
gene:FBgn0165396	gene:FBgn0165396	Dsec\GM10448	scaffold_6:3798913-3802678	Control	Noni	OK	59.5238	67.698	0.185646	0.621044	0.27765	0.636059	no	EMC1
gene:FBgn0165397	gene:FBgn0165397	Dsec\GM10449	scaffold_6:3796829-3798085	Control	Noni	OK	62.4527	78.8682	0.336679	1.05422	0.06445	0.329385	no	mRpS9
gene:FBgn0165398	gene:FBgn0165398	Dsec\GM10450	scaffold_6:3754685-3781971	Control	Noni	OK	3.72931	3.45411	-0.110592	-0.234969	0.6744	0.892116	no	CG17816
gene:FBgn0165399	gene:FBgn0165399	Dsec\GM10451	scaffold_6:3703365-3705936	Control	Noni	OK	4.04122	4.42958	0.132378	0.229638	0.6835	0.895904	no	CG2993
gene:FBgn0165400	gene:FBgn0165400	Dsec\GM10452	scaffold_6:3702263-3702464	Control	Noni	OK	36.5858	37.9018	0.0509841	0.0475489	0.9339	0.976516	no	-
gene:FBgn0165401	gene:FBgn0165401	Dsec\GM10453	scaffold_6:3699832-3701072	Control	Noni	OK	4.73495	8.12353	0.778756	1.32851	0.02285	0.195931	no	CG18268
gene:FBgn0165402	gene:FBgn0165402	Dsec\GM10454	scaffold_16:1532903-1534246	Control	Noni	OK	60.9716	72.5634	0.251106	0.825184	0.14475	0.481507	no	CG6565
gene:FBgn0165403	gene:FBgn0165403	Dsec\GM10455	scaffold_6:3696960-3698875	Control	Noni	OK	3.15031	2.49507	-0.336416	-0.489152	0.39865	0.734147	no	CG3014
gene:FBgn0165405	gene:FBgn0165405	Dsec\GM10457	scaffold_6:3685408-3687346	Control	Noni	OK	2.34057	1.27537	-0.875943	-1.03248	0.09275	0.395701	no	CG18746
gene:FBgn0165407	gene:FBgn0165407	Dsec\GM10459	scaffold_6:3680997-3682988	Control	Noni	OK	33.8405	22.8896	-0.564059	-1.56077	0.0082	0.110803	no	CG18745
gene:FBgn0165408	gene:FBgn0165408	Dsec\GM10460	scaffold_6:3678080-3680617	Control	Noni	OK	9.20812	6.11032	-0.591659	-1.11999	0.05165	0.296378	no	CG18747
gene:FBgn0165409	gene:FBgn0165409	Dsec\GM10461	scaffold_6:3660728-3661424	Control	Noni	NOTEST	0	0	0	0	1	1	no	CG11286
gene:FBgn0165410	gene:FBgn0165410	Dsec\GM10462	scaffold_6:3638418-3640383	Control	Noni	OK	60.7471	62.5558	0.0423283	0.136222	0.8062	0.938561	no	pyd3
gene:FBgn0165411	gene:FBgn0165411	Dsec\GM10463	scaffold_6:3520739-3521375	Control	Noni	OK	2.15118	1.96303	-0.132045	-0.116808	0.84275	0.949598	no	-
gene:FBgn0165412	gene:FBgn0165412	Dsec\GM10464	scaffold_6:3489783-3517873	Control	Noni	NOTEST	1.4416	1.14276	-0.335144	0	1	1	no	Nlg3
gene:FBgn0165413	gene:FBgn0165413	Dsec\GM10465	scaffold_2140:4104-4500	Control	Noni	OK	5.8611	6.20391	0.0820058	0.0828466	0.8883	0.962987	no	-
gene:FBgn0165414	gene:FBgn0165414	Dsec\GM10466	scaffold_16:1537421-1540581	Control	Noni	OK	63.5371	66.7905	0.0720437	0.241314	0.67715	0.893336	no	beta'COP
gene:FBgn0165415	gene:FBgn0165415	Dsec\GM10467	scaffold_6:3467883-3470926	Control	Noni	OK	55.6861	41.9552	-0.408468	-1.3333	0.01955	0.179765	no	alpha-Est1
gene:FBgn0165416	gene:FBgn0165416	Dsec\GM10468	scaffold_6:3460473-3462623	Control	Noni	OK	80.8918	74.997	-0.109159	-0.363876	0.52815	0.81245	no	alpha-Est3
gene:FBgn0165419	gene:FBgn0165419	Dsec\GM10471	scaffold_6:3455725-3457782	Control	Noni	OK	51.3216	40.0455	-0.357926	-1.15593	0.04305	0.270798	no	alpha-Est5
gene:FBgn0165420	gene:FBgn0165420	Dsec\GM10472	scaffold_6:3450295-3451073	Control	Noni	NOTEST	0.307197	0.403791	0.394443	0	1	1	no	Rtnl2
gene:FBgn0165421	gene:FBgn0165421	Dsec\GM10473	scaffold_6:3445925-3450069	Control	Noni	NOTEST	0.944327	0.517139	-0.868734	0	1	1	no	alpha-Est6
gene:FBgn0165422	gene:FBgn0165422	Dsec\GM10474	scaffold_6:3441103-3444918	Control	Noni	OK	94.7787	78.5706	-0.270573	-0.898738	0.1186	0.444028	no	alpha-Est7
gene:FBgn0165423	gene:FBgn0165423	Dsec\GM10475	scaffold_6:3440276-3440738	Control	Noni	NOTEST	0.571131	0.508106	-0.168694	0	1	1	no	Ubc84D
gene:FBgn0165424	gene:FBgn0165424	Dsec\GM10476	scaffold_6:3431833-3437158	Control	Noni	OK	20.7477	29.8858	0.52651	1.53539	0.01	0.123877	no	alpha-Est8
gene:FBgn0165425	gene:FBgn0165425	Dsec\GM10477	scaffold_16:1541630-1543927	Control	Noni	OK	98.7547	95.8863	-0.0425248	-0.141701	0.8089	0.939384	no	loqs
gene:FBgn0165426	gene:FBgn0165426	Dsec\GM10478	scaffold_6:3423207-3424305	Control	Noni	NOTEST	0.40481	0.0969701	-2.06163	0	1	1	no	Mics1
gene:FBgn0165427	gene:FBgn0165427	Dsec\GM10479	scaffold_6:3418848-3419487	Control	Noni	OK	30.9474	21.0133	-0.558511	-0.99568	0.08355	0.377226	no	-
gene:FBgn0165428	gene:FBgn0165428	Dsec\GM10480	scaffold_6:3417208-3418565	Control	Noni	OK	33.8559	30.4181	-0.154478	-0.420776	0.46985	0.780913	no	alpha-Est9
gene:FBgn0165429	gene:FBgn0165429	Dsec\GM10481	scaffold_6:3402199-3413404	Control	Noni	OK	14.7272	11.8078	-0.318742	-0.794843	0.1723	0.519657	no	alpha-Est10
gene:FBgn0165430	gene:FBgn0165430	Dsec\GM10482	scaffold_6:3388146-3389409	Control	Noni	OK	60.9692	60.0726	-0.0213732	-0.0588214	0.92115	0.9733	no	CG1142
gene:FBgn0165431	gene:FBgn0165431	Dsec\GM10483	scaffold_6:3387064-3387247	Control	Noni	NOTEST	0	0	0	0	1	1	no	-
gene:FBgn0165432	gene:FBgn0165432	Dsec\GM10484	scaffold_6:3278605-3279334	Control	Noni	NOTEST	0	0	0	0	1	1	no	-
gene:FBgn0165433	gene:FBgn0165433	Dsec\GM10485	scaffold_6:3273620-3274025	Control	Noni	NOTEST	0	0	0	0	1	1	no	CG17944
gene:FBgn0165434	gene:FBgn0165434	Dsec\GM10486	scaffold_6:3234380-3235736	Control	Noni	NOTEST	0	0	0	0	1	1	no	CG10029
gene:FBgn0165436	gene:FBgn0165436	Dsec\GM10488	scaffold_16:1546358-1552431	Control	Noni	OK	6.90278	7.64974	0.148233	0.451163	0.43205	0.760333	no	CG7099
gene:FBgn0165437	gene:FBgn0165437	Dsec\GM10489	scaffold_6:3210322-3226684	Control	Noni	NOTEST	0.24038	0.44889	0.901045	0	1	1	no	-
gene:FBgn0165438	gene:FBgn0165438	Dsec\GM10490	scaffold_6:3200217-3200412	Control	Noni	NOTEST	3.68269	0	#NAME?	0	1	1	no	-
gene:FBgn0165439	gene:FBgn0165439	Dsec\GM10491	scaffold_6:3192664-3195962	Control	Noni	NOTEST	0.710911	1.07273	0.593541	0	1	1	no	rn
gene:FBgn0165440	gene:FBgn0165440	Dsec\Obp84a	scaffold_6:3168707-3169403	Control	Noni	OK	10.2275	5.56629	-0.87767	-1.04217	0.08205	0.373886	no	Obp84a
gene:FBgn0165441	gene:FBgn0165441	Dsec\GM10494	scaffold_6:3166157-3167287	Control	Noni	OK	23.7486	26.7854	0.173604	0.445493	0.44415	0.767588	no	CG1227
gene:FBgn0165442	gene:FBgn0165442	Dsec\GM10495	scaffold_6:3162113-3164748	Control	Noni	OK	32.8055	32.8676	0.00272874	0.00896874	0.98675	0.992895	no	CG1234
gene:FBgn0165443	gene:FBgn0165443	Dsec\GM10496	scaffold_6:3135749-3137614	Control	Noni	NOTEST	0	0	0	0	1	1	no	CG14605
gene:FBgn0165444	gene:FBgn0165444	Dsec\GM10497	scaffold_6:3132764-3134956	Control	Noni	OK	5.85402	3.524	-0.732213	-1.11795	0.05255	0.298664	no	CG14606
gene:FBgn0165445	gene:FBgn0165445	Dsec\GM10498	scaffold_6:3129131-3129350	Control	Noni	NOTEST	0	0	0	0	1	1	no	-
gene:FBgn0165447	gene:FBgn0165447	Dsec\GM10500	scaffold_6:3125657-3126278	Control	Noni	NOTEST	0	0	0	0	1	1	no	CG1288
gene:FBgn0165448	gene:FBgn0165448	Dsec\GM10501	scaffold_6:3102509-3104462	Control	Noni	OK	44.4656	59.3667	0.416966	1.37282	0.01685	0.16717	no	CG10055
gene:FBgn0165449	gene:FBgn0165449	Dsec\GM10502	scaffold_6:3072499-3073201	Control	Noni	OK	17.762	23.3912	0.397169	0.838807	0.14155	0.476751	no	MAGE
gene:FBgn0165450	gene:FBgn0165450	Dsec\GM10503	scaffold_6:3062959-3069368	Control	Noni	OK	13.9597	14.0709	0.0114466	0.0216243	0.96865	0.987081	no	gfzf
gene:FBgn0165451	gene:FBgn0165451	Dsec\GM10504	scaffold_6:3062959-3069368	Control	Noni	OK	33.2385	36	0.115141	0.199842	0.7233	0.911199	no	-
gene:FBgn0165452	gene:FBgn0165452	Dsec\GM10505	scaffold_6:3061857-3062356	Control	Noni	NOTEST	0	0	0	0	1	1	no	CG14610
gene:FBgn0165453	gene:FBgn0165453	Dsec\GM10506	scaffold_6:3042258-3043314	Control	Noni	OK	29.2455	32.3565	0.145839	0.399772	0.4886	0.789889	no	CG10068
gene:FBgn0165454	gene:FBgn0165454	Dsec\GM10507	scaffold_6:3034379-3039511	Control	Noni	OK	9.1312	11.9391	0.386815	1.00044	0.08215	0.37404	no	Alh
gene:FBgn0165455	gene:FBgn0165455	Dsec\GM10508	scaffold_6:3029867-3031355	Control	Noni	OK	345.212	335.628	-0.0406187	-0.122173	0.8332	0.946799	no	Mlp84B
gene:FBgn0165456	gene:FBgn0165456	Dsec\GM10509	scaffold_6:3013729-3023271	Control	Noni	OK	43.7936	39.125	-0.16263	-0.545767	0.3439	0.690576	no	-
gene:FBgn0165457	gene:FBgn0165457	Dsec\GM10510	scaffold_16:1566589-1567354	Control	Noni	NOTEST	0.703497	0.415085	-0.761136	0	1	1	no	CG16848
gene:FBgn0165459	gene:FBgn0165459	Dsec\GM10512	scaffold_6:3000033-3002571	Control	Noni	OK	40.103	39.1543	-0.0345393	-0.111252	0.8455	0.950746	no	Tailor
gene:FBgn0165460	gene:FBgn0165460	Dsec\GM10513	scaffold_6:2995791-2997756	Control	Noni	OK	259.837	226.552	-0.197765	-0.654756	0.2562	0.616253	no	Ref1
gene:FBgn0165461	gene:FBgn0165461	Dsec\GM10514	scaffold_6:2987865-2990466	Control	Noni	OK	21.0515	20.2844	-0.053546	-0.166946	0.76745	0.927737	no	Ufl1
gene:FBgn0165462	gene:FBgn0165462	Dsec\GM10515	scaffold_6:2980679-2983204	Control	Noni	OK	29.9689	30.7141	0.035433	0.102807	0.85505	0.951938	no	CG1105
gene:FBgn0165464	gene:FBgn0165464	Dsec\GM10517	scaffold_6:2942135-2944140	Control	Noni	NOTEST	0	0	0	0	1	1	no	-
gene:FBgn0165465	gene:FBgn0165465	Dsec\GM10518	scaffold_6:2931710-2932973	Control	Noni	NOTEST	0	0	0	0	1	1	no	-
gene:FBgn0165466	gene:FBgn0165466	Dsec\GM10519	scaffold_6:2878370-2878724	Control	Noni	NOTEST	0	0	0	0	1	1	no	-
gene:FBgn0165467	gene:FBgn0165467	Dsec\GM10520	scaffold_6:2868159-2868405	Control	Noni	NOTEST	0	0	0	0	1	1	no	-
gene:FBgn0165468	gene:FBgn0165468	Dsec\GM10521	scaffold_16:1579636-1582484	Control	Noni	NOTEST	0	0	0	0	1	1	no	-
gene:FBgn0165469	gene:FBgn0165469	Dsec\GM10522	scaffold_6:2815599-2827156	Control	Noni	NOTEST	1.75889	1.65045	-0.0918084	0	1	1	no	Antp
gene:FBgn0165470	gene:FBgn0165470	Dsec\GM10523	scaffold_6:2763797-2764128	Control	Noni	NOTEST	0	0	0	0	1	1	no	-
gene:FBgn0165471	gene:FBgn0165471	Dsec\GM10524	scaffold_6:2741909-2760217	Control	Noni	NOTEST	0.68256	0.865048	0.341824	0	1	1	no	Scr
gene:FBgn0165472	gene:FBgn0165472	Dsec\GM10526	scaffold_6:2671213-2671678	Control	Noni	NOTEST	0.931173	0.958218	0.0413047	0	1	1	no	-
gene:FBgn0165473	gene:FBgn0165473	Dsec\GM10527	scaffold_6:2670043-2671162	Control	Noni	OK	2.89206	1.82097	-0.667388	-0.792714	0.1691	0.515782	no	zen
gene:FBgn0165474	gene:FBgn0165474	Dsec\GM10528	scaffold_6:2663992-2664882	Control	Noni	NOTEST	0	0	0	0	1	1	no	CG34297
gene:FBgn0165475	gene:FBgn0165475	Dsec\GM10529	scaffold_6:2659987-2660813	Control	Noni	NOTEST	0.349754	0	#NAME?	0	1	1	no	zen2
gene:FBgn0165476	gene:FBgn0165476	Dsec\GM10530	scaffold_6:2627065-2656902	Control	Noni	NOTEST	0.279385	0.286891	0.0382477	0	1	1	no	pb
gene:FBgn0165477	gene:FBgn0165477	Dsec\GM10531	scaffold_6:2620786-2621573	Control	Noni	NOTEST	0	0.198877	inf	0	1	1	no	Ccp84Ab <newline> Ccp84Aa
gene:FBgn0165478	gene:FBgn0165478	Dsec\GM10532	scaffold_16:1589160-1592689	Control	Noni	OK	5.93139	4.12426	-0.524235	-1.08735	0.0601	0.316891	no	Tehao
gene:FBgn0165479	gene:FBgn0165479	Dsec\GM10533	scaffold_6:2614895-2615609	Control	Noni	NOTEST	0	0	0	0	1	1	no	Ccp84Ac
gene:FBgn0165480	gene:FBgn0165480	Dsec\GM10534	scaffold_6:2610549-2611297	Control	Noni	NOTEST	0	0	0	0	1	1	no	Ccp84Ae
gene:FBgn0165481	gene:FBgn0165481	Dsec\GM10535	scaffold_6:2609158-2609672	Control	Noni	NOTEST	0	0	0	0	1	1	no	Ccp84Af
gene:FBgn0165482	gene:FBgn0165482	Dsec\GM10536	scaffold_6:2579585-2598162	Control	Noni	NOTEST	0.592765	0.587436	-0.0130265	0	1	1	no	lab
gene:FBgn0165483	gene:FBgn0165483	Dsec\GM10537	scaffold_6:2577011-2577587	Control	Noni	OK	14.9492	11.8205	-0.338784	-0.5473	0.3426	0.689713	no	agt
gene:FBgn0165484	gene:FBgn0165484	Dsec\GM10538	scaffold_6:2573920-2574759	Control	Noni	OK	183.557	185.304	0.0136625	0.0450254	0.9374	0.97783	no	CG1307
gene:FBgn0165485	gene:FBgn0165485	Dsec\GM10539	scaffold_6:2561316-2563236	Control	Noni	OK	39.0871	34.008	-0.200821	-0.604917	0.29305	0.650136	no	Ass
gene:FBgn0165486	gene:FBgn0165486	Dsec\GM10540	scaffold_6:2547612-2548397	Control	Noni	NOTEST	0	0	0	0	1	1	no	sowi <newline> CG15177
gene:FBgn0165487	gene:FBgn0165487	Dsec\GM10541	scaffold_6:2546173-2546972	Control	Noni	NOTEST	0	0	0	0	1	1	no	sowi <newline> CG15177
gene:FBgn0165488	gene:FBgn0165488	Dsec\GM10542	scaffold_6:2531643-2533681	Control	Noni	NOTEST	0	0	0	0	1	1	no	-
gene:FBgn0165489	gene:FBgn0165489	Dsec\GM10543	scaffold_16:1603649-1606114	Control	Noni	NOTEST	0.292318	0	#NAME?	0	1	1	no	CG42809
gene:FBgn0165490	gene:FBgn0165490	Dsec\GM10544	scaffold_6:2527189-2528046	Control	Noni	NOTEST	0	0	0	0	1	1	no	glob2
gene:FBgn0165492	gene:FBgn0165492	Dsec\GM10546	scaffold_6:2516729-2517638	Control	Noni	NOTEST	0	0	0	0	1	1	no	CG1138
gene:FBgn0165493	gene:FBgn0165493	Dsec\GM10547	scaffold_6:2484266-2486010	Control	Noni	NOTEST	1.13475	1.61115	0.505709	0	1	1	no	-
gene:FBgn0165494	gene:FBgn0165494	Dsec\GM10548	scaffold_6:2477904-2479350	Control	Noni	NOTEST	0	0	0	0	1	1	no	CG1137
gene:FBgn0165495	gene:FBgn0165495	Dsec\GM10549	scaffold_6:2468347-2471447	Control	Noni	NOTEST	0	0	0	0	1	1	no	-
gene:FBgn0165496	gene:FBgn0165496	Dsec\GM10550	scaffold_6:2456227-2465311	Control	Noni	NOTEST	1.72668	0.764354	-1.17569	0	1	1	no	dpr11
gene:FBgn0165497	gene:FBgn0165497	Dsec\GM10551	scaffold_6:2441920-2443293	Control	Noni	NOTEST	1.96089	1.56263	-0.327527	0	1	1	no	dpr11
gene:FBgn0165498	gene:FBgn0165498	Dsec\GM10552	scaffold_16:1621119-1621755	Control	Noni	NOTEST	1.05499	1.29281	0.293276	0	1	1	no	-
gene:FBgn0165499	gene:FBgn0165499	Dsec\GM10553	scaffold_6:2364296-2368469	Control	Noni	OK	13.7278	16.6289	0.276586	0.883917	0.1158	0.439644	no	CG9727
gene:FBgn0165500	gene:FBgn0165500	Dsec\GM10554	scaffold_6:2303227-2304375	Control	Noni	OK	113.81	80.1536	-0.505792	-0.690644	0.2281	0.584987	no	-
gene:FBgn0165501	gene:FBgn0165501	Dsec\GM10555	scaffold_6:2300204-2302610	Control	Noni	OK	35.2064	32.7587	-0.103959	-0.341295	0.548	0.823529	no	Dmtn
gene:FBgn0165502	gene:FBgn0165502	Dsec\GM10556	scaffold_6:2289023-2290715	Control	Noni	OK	15.7027	15.1842	-0.0484418	-0.130961	0.8181	0.942961	no	CG1024
gene:FBgn0165503	gene:FBgn0165503	Dsec\GM10557	scaffold_6:2275362-2284725	Control	Noni	OK	18.9622	20.7162	0.127634	0.213452	0.70885	0.907219	no	CG42724
gene:FBgn0165504	gene:FBgn0165504	Dsec\GM10558	scaffold_6:2273143-2274032	Control	Noni	OK	23.4952	22.5908	-0.0566348	-0.136441	0.8139	0.941286	no	-
gene:FBgn0165505	gene:FBgn0165505	Dsec\GM10559	scaffold_6:2272643-2273107	Control	Noni	OK	30.8174	37.86	0.296927	0.536196	0.3577	0.70197	no	-
gene:FBgn0165506	gene:FBgn0165506	Dsec\GM10560	scaffold_6:2256157-2256651	Control	Noni	OK	328.266	292.133	-0.168241	-0.540764	0.354	0.698611	no	SmD2
gene:FBgn0165507	gene:FBgn0165507	Dsec\GM10561	scaffold_6:2196095-2196662	Control	Noni	NOTEST	0	0.197786	inf	0	1	1	no	-
gene:FBgn0165508	gene:FBgn0165508	Dsec\GM10562	scaffold_6:2179397-2180306	Control	Noni	NOTEST	0	0	0	0	1	1	no	Osi11
gene:FBgn0165509	gene:FBgn0165509	Dsec\GM10563	scaffold_16:1641886-1644377	Control	Noni	OK	4.59546	5.5924	0.283256	0.544684	0.342	0.689713	no	CG42784
gene:FBgn0165510	gene:FBgn0165510	Dsec\GM10564	scaffold_6:2130506-2133528	Control	Noni	NOTEST	0	0	0	0	1	1	no	Osi4
gene:FBgn0165511	gene:FBgn0165511	Dsec\GM10565	scaffold_6:2076812-2083454	Control	Noni	NOTEST	0.468737	1.33963	1.51498	0	1	1	no	CG31559
gene:FBgn0165512	gene:FBgn0165512	Dsec\GM10566	scaffold_6:2042971-2043744	Control	Noni	NOTEST	0	0	0	0	1	1	no	-
gene:FBgn0165513	gene:FBgn0165513	Dsec\Obp83g	scaffold_6:2038764-2039265	Control	Noni	OK	23.6612	14.7517	-0.681643	-1.05355	0.0702	0.345652	no	Obp83g
gene:FBgn0165514	gene:FBgn0165514	Dsec\Obp83ef	scaffold_6:2036795-2037961	Control	Noni	OK	17.2367	23.2897	0.434212	0.916334	0.12315	0.450753	no	Obp83ef
gene:FBgn0165515	gene:FBgn0165515	Dsec\GM10569	scaffold_6:2020723-2027897	Control	Noni	OK	24.8098	24.7957	-0.000824937	-0.00190355	0.9889	0.993644	no	Gasp
gene:FBgn0165516	gene:FBgn0165516	Dsec\GM10570	scaffold_6:2004026-2005496	Control	Noni	NOTEST	0.0480415	0.0825447	0.780893	0	1	1	no	Or83c
gene:FBgn0165517	gene:FBgn0165517	Dsec\GM10571	scaffold_6:2001995-2002157	Control	Noni	NOTEST	0	0	0	0	1	1	no	-
gene:FBgn0165518	gene:FBgn0165518	Dsec\GM10572	scaffold_6:1981635-1984285	Control	Noni	NOTEST	0	0	0	0	1	1	no	CG15580
gene:FBgn0165519	gene:FBgn0165519	Dsec\GM10573	scaffold_6:1961028-1961223	Control	Noni	NOTEST	0	0	0	0	1	1	no	-
gene:FBgn0165520	gene:FBgn0165520	Dsec\GM10574	scaffold_2140:5532-5907	Control	Noni	OK	16.2611	12.3361	-0.398534	-0.525931	0.35575	0.700307	no	His2A:CG31618 <newline> His2A:CG33832 <newline> His2A:CG33844 <newline> His2A:CG33862 <newline> His2A:CG33853 <newline> His2A:CG33865 <newline> His2A:CG33859 <newline> His2A:CG33838 <newline> His2A:CG33847 <newline> His2A:CG33826 <newline> His2A:CG33808 <newline> His2A:CG33829 <newline> His2A:CG33823 <newline> His2A:CG33856 <newline> His2A:CG33820 <newline> His2A:CG33817 <newline> His2A:CG33850 <…
gene:FBgn0165521	gene:FBgn0165521	Dsec\GM10575	scaffold_16:1667776-1668481	Control	Noni	NOTEST	0.507403	0.17447	-1.54015	0	1	1	no	CG33640
gene:FBgn0165522	gene:FBgn0165522	Dsec\GM10576	scaffold_6:1952786-1953797	Control	Noni	OK	3.75521	3.92446	0.0636024	0.0890709	0.8776	0.958637	no	CG11459
gene:FBgn0165523	gene:FBgn0165523	Dsec\GM10577	scaffold_6:1945528-1946713	Control	Noni	OK	14.4414	10.2436	-0.49549	-0.986638	0.0848	0.379686	no	CG10280
gene:FBgn0165524	gene:FBgn0165524	Dsec\GM10578	scaffold_6:1936026-1943482	Control	Noni	OK	308.801	272.837	-0.178637	-0.513227	0.36875	0.711554	no	Rm62
gene:FBgn0165525	gene:FBgn0165525	Dsec\Obp83b	scaffold_6:1911728-1912268	Control	Noni	OK	49.1166	34.8578	-0.494729	-0.94978	0.103	0.413536	no	Obp83b
gene:FBgn0165526	gene:FBgn0165526	Dsec\Obp83a	scaffold_6:1907729-1908686	Control	Noni	OK	51.6001	42.6071	-0.276282	-0.624322	0.2741	0.632783	no	Obp83a
gene:FBgn0165527	gene:FBgn0165527	Dsec\GM10581	scaffold_6:1886347-1901587	Control	Noni	NOTEST	0	0	0	0	1	1	no	-
gene:FBgn0165528	gene:FBgn0165528	Dsec\GM10582	scaffold_6:1810178-1813300	Control	Noni	NOTEST	1.28083	1.4299	0.15884	0	1	1	no	-
gene:FBgn0165529	gene:FBgn0165529	Dsec\GM10583	scaffold_6:1798985-1799501	Control	Noni	NOTEST	1.92119	2.0825	0.116319	0	1	1	no	-
gene:FBgn0165530	gene:FBgn0165530	Dsec\GM10584	scaffold_6:1791909-1793948	Control	Noni	OK	28.7868	24.4365	-0.236368	-0.722724	0.20175	0.555586	no	CG2017
gene:FBgn0165531	gene:FBgn0165531	Dsec\GM10585	scaffold_6:1784199-1789526	Control	Noni	OK	14.4109	17.6658	0.293801	0.929616	0.106	0.42021	no	disp
gene:FBgn0165532	gene:FBgn0165532	Dsec\GM10586	scaffold_16:1668981-1669583	Control	Noni	NOTEST	0.799038	0.60156	-0.409555	0	1	1	no	CG33641 <newline> CG33645 <newline> CG33643 <newline> CG33642
gene:FBgn0165533	gene:FBgn0165533	Dsec\GM10587	scaffold_6:1756463-1757200	Control	Noni	OK	16.5549	20.6162	0.316519	0.656945	0.2503	0.609178	no	Sec20
gene:FBgn0165534	gene:FBgn0165534	Dsec\GM10588	scaffold_6:1752775-1755145	Control	Noni	OK	13.1156	11.8685	-0.144145	-0.390586	0.4997	0.796924	no	Hpr1
gene:FBgn0165535	gene:FBgn0165535	Dsec\GM10589	scaffold_6:1727316-1728136	Control	Noni	OK	105.816	141.217	0.416347	1.3467	0.01845	0.174473	no	PSMG1
gene:FBgn0165536	gene:FBgn0165536	Dsec\GM10590	scaffold_6:1721430-1722785	Control	Noni	OK	49.2175	62.0418	0.334069	1.07584	0.05985	0.31631	no	Hat1
gene:FBgn0165537	gene:FBgn0165537	Dsec\GM10591	scaffold_6:1694788-1714832	Control	Noni	OK	22.7721	17.6831	-0.364893	-0.574063	0.31555	0.672104	no	CG2082
gene:FBgn0165538	gene:FBgn0165538	Dsec\GM10592	scaffold_6:1689764-1693432	Control	Noni	OK	25.5433	25.2921	-0.0142595	-0.0465846	0.9356	0.977262	no	Sec8
gene:FBgn0165539	gene:FBgn0165539	Dsec\GM10593	scaffold_6:1688040-1689287	Control	Noni	OK	37.7197	42.7283	0.179873	0.540566	0.35105	0.696069	no	CG2091
gene:FBgn0165540	gene:FBgn0165540	Dsec\GM10594	scaffold_6:1679230-1683021	Control	Noni	OK	14.1206	18.7671	0.410398	1.28653	0.0217	0.189959	no	Sym
gene:FBgn0165541	gene:FBgn0165541	Dsec\GM10595	scaffold_6:1676502-1677267	Control	Noni	OK	30.6685	24.5399	-0.321626	-0.793981	0.17155	0.519244	no	CG2100
gene:FBgn0165542	gene:FBgn0165542	Dsec\GM10596	scaffold_6:1675790-1676418	Control	Noni	OK	46.1124	49.0951	0.0904223	0.217758	0.7107	0.907697	no	-
gene:FBgn0165543	gene:FBgn0165543	Dsec\GM10597	scaffold_16:1669922-1670545	Control	Noni	NOTEST	0.110297	0.149502	0.438777	0	1	1	no	CG33641 <newline> CG33645 <newline> CG33643 <newline> CG33642
gene:FBgn0165544	gene:FBgn0165544	Dsec\GM10598	scaffold_6:1654933-1657963	Control	Noni	NOTEST	0.229099	0.642976	1.48879	0	1	1	no	cas
gene:FBgn0165545	gene:FBgn0165545	Dsec\GM10599	scaffold_6:1633427-1634810	Control	Noni	NOTEST	0.107861	0	#NAME?	0	1	1	no	CG2104
gene:FBgn0165546	gene:FBgn0165546	Dsec\GM10600	scaffold_6:1622827-1624358	Control	Noni	OK	30.8919	43.5945	0.496916	1.28351	0.0269	0.214091	no	Rab23
gene:FBgn0165547	gene:FBgn0165547	Dsec\GM10601	scaffold_6:1606087-1609295	Control	Noni	OK	31.8774	31.7342	-0.00649554	-0.0214658	0.9699	0.987081	no	Xe7
gene:FBgn0165548	gene:FBgn0165548	Dsec\GM10602	scaffold_6:1596974-1600230	Control	Noni	OK	63.0185	65.4329	0.0542402	0.181476	0.75105	0.921435	no	CG2182
gene:FBgn0165549	gene:FBgn0165549	Dsec\GM10603	scaffold_6:1594228-1595374	Control	Noni	OK	585.574	564.289	-0.0534168	-0.145664	0.8014	0.937024	no	-
gene:FBgn0165550	gene:FBgn0165550	Dsec\GM10604	scaffold_6:1593875-1594193	Control	Noni	OK	635.56	526.575	-0.271389	-0.880633	0.12485	0.453705	no	elm
gene:FBgn0165551	gene:FBgn0165551	Dsec\GM10605	scaffold_6:1581055-1589097	Control	Noni	OK	37.5994	42.131	0.164172	0.547771	0.341	0.688821	no	MTA1-like
gene:FBgn0165552	gene:FBgn0165552	Dsec\GM10606	scaffold_6:1576629-1577400	Control	Noni	OK	125.161	120.515	-0.0545725	-0.178731	0.75555	0.923536	no	CG31548
gene:FBgn0165553	gene:FBgn0165553	Dsec\GM10607	scaffold_6:1575354-1576149	Control	Noni	NOTEST	1.44851	1.04101	-0.476588	0	1	1	no	CG31546
gene:FBgn0165554	gene:FBgn0165554	Dsec\GM10608	scaffold_16:1671038-1671617	Control	Noni	NOTEST	0	0.218215	inf	0	1	1	no	CG33641 <newline> CG33645 <newline> CG33643 <newline> CG33642
gene:FBgn0165555	gene:FBgn0165555	Dsec\GM10609	scaffold_6:1566830-1567609	Control	Noni	NOTEST	0.500625	1.07333	1.10029	0	1	1	no	-
gene:FBgn0165556	gene:FBgn0165556	Dsec\GM10610	scaffold_6:1562834-1563380	Control	Noni	OK	26.6226	21.2742	-0.32355	-0.661085	0.26255	0.623035	no	Dph4
gene:FBgn0165557	gene:FBgn0165557	Dsec\GM10611	scaffold_6:1558486-1559575	Control	Noni	OK	101.579	114.597	0.173965	0.322482	0.5763	0.838144	no	Spec2
gene:FBgn0165558	gene:FBgn0165558	Dsec\GM10612	scaffold_6:1548276-1551558	Control	Noni	OK	69.2375	74.4219	0.104174	0.34754	0.5453	0.822532	no	Rga
gene:FBgn0165559	gene:FBgn0165559	Dsec\GM10613	scaffold_6:1544101-1547228	Control	Noni	OK	13.2794	16.9342	0.350746	1.09247	0.05515	0.305011	no	asl
gene:FBgn0165560	gene:FBgn0165560	Dsec\GM10614	scaffold_6:1536873-1540112	Control	Noni	OK	569.531	676.616	0.248563	0.762098	0.2222	0.578376	no	kra
gene:FBgn0165561	gene:FBgn0165561	Dsec\GM10615	scaffold_6:1530378-1531890	Control	Noni	OK	22.6994	26.044	0.198298	0.583086	0.31605	0.672415	no	noi
gene:FBgn0165562	gene:FBgn0165562	Dsec\GM10616	scaffold_6:1520656-1528264	Control	Noni	OK	20.7236	27.5634	0.411479	1.35715	0.01975	0.180722	no	CG2926
gene:FBgn0165563	gene:FBgn0165563	Dsec\GM10617	scaffold_6:1508055-1509157	Control	Noni	OK	41.6493	39.0025	-0.0947244	-0.190255	0.73255	0.914739	no	CG2931
gene:FBgn0165564	gene:FBgn0165564	Dsec\GM10618	scaffold_6:1504624-1505157	Control	Noni	OK	64.0191	43.1278	-0.569883	-1.30091	0.02455	0.204012	no	CG14671
gene:FBgn0165565	gene:FBgn0165565	Dsec\GM10619	scaffold_16:1672010-1672550	Control	Noni	NOTEST	0	0	0	0	1	1	no	CG33647 <newline> CG33644
gene:FBgn0165566	gene:FBgn0165566	Dsec\GM10620	scaffold_6:1502803-1503566	Control	Noni	OK	33.1495	35.9227	0.115909	0.299291	0.61105	0.860072	no	-
gene:FBgn0165567	gene:FBgn0165567	Dsec\GM10621	scaffold_6:1500182-1501555	Control	Noni	OK	6.17317	10.9016	0.820453	1.07798	0.0642	0.328404	no	-
gene:FBgn0165568	gene:FBgn0165568	Dsec\GM10622	scaffold_6:1498780-1500162	Control	Noni	OK	42.3883	48.2082	0.185613	0.575151	0.3111	0.666245	no	Pi4KIIalpha
gene:FBgn0165569	gene:FBgn0165569	Dsec\GM10623	scaffold_6:1467794-1497920	Control	Noni	OK	82.2263	89.7833	0.126847	0.206976	0.7208	0.91056	no	Pcmt
gene:FBgn0165570	gene:FBgn0165570	Dsec\GM10624	scaffold_6:1467794-1497920	Control	Noni	OK	3.30527	3.17182	-0.0594574	-0.0340477	0.9547	0.982912	no	mia
gene:FBgn0165571	gene:FBgn0165571	Dsec\GM10625	scaffold_6:1467794-1497920	Control	Noni	OK	16.1126	16.4641	0.0311343	0.065038	0.91065	0.970105	no	CG2519
gene:FBgn0165572	gene:FBgn0165572	Dsec\GM10626	scaffold_6:1462394-1462592	Control	Noni	NOTEST	0	0	0	0	1	1	no	-
gene:FBgn0165573	gene:FBgn0165573	Dsec\GM10627	scaffold_6:1449588-1456388	Control	Noni	OK	2.36858	2.23393	-0.0844409	-0.149193	0.7917	0.934766	no	Nmdar1
gene:FBgn0165574	gene:FBgn0165574	Dsec\GM10628	scaffold_6:1429704-1442166	Control	Noni	OK	3.416	3.10212	-0.139055	-0.286153	0.61465	0.862493	no	NKCC
gene:FBgn0165575	gene:FBgn0165575	Dsec\GM10629	scaffold_6:1415207-1424833	Control	Noni	OK	18.1833	17.6817	-0.0403606	-0.100813	0.8628	0.954167	no	ksr
gene:FBgn0165576	gene:FBgn0165576	Dsec\GM10630	scaffold_16:1680715-1681512	Control	Noni	NOTEST	0	0	0	0	1	1	no	CG16852
gene:FBgn0165577	gene:FBgn0165577	Dsec\GM10631	scaffold_6:1412813-1414255	Control	Noni	OK	34.7639	37.6862	0.116446	0.355541	0.53225	0.814546	no	HDAC3
gene:FBgn0165578	gene:FBgn0165578	Dsec\GM10632	scaffold_6:1409557-1410575	Control	Noni	OK	66.1918	74.9272	0.178837	0.568857	0.31235	0.668056	no	mRpL44
gene:FBgn0165579	gene:FBgn0165579	Dsec\GM10633	scaffold_6:1405674-1406364	Control	Noni	OK	2375.67	2122.69	-0.162438	-0.468639	0.42615	0.755211	no	RpL35A
gene:FBgn0165580	gene:FBgn0165580	Dsec\GM10634	scaffold_6:1399341-1404409	Control	Noni	OK	36.2083	42.5871	0.234096	0.780986	0.17175	0.519244	no	PEK
gene:FBgn0165581	gene:FBgn0165581	Dsec\GM10635	scaffold_6:1370501-1371939	Control	Noni	NOTEST	0.0706435	0	#NAME?	0	1	1	no	CG12147
gene:FBgn0165582	gene:FBgn0165582	Dsec\GM10636	scaffold_6:1353526-1353781	Control	Noni	NOTEST	0	0	0	0	1	1	no	-
gene:FBgn0165583	gene:FBgn0165583	Dsec\GM10637	scaffold_6:1350355-1352769	Control	Noni	OK	2.79767	1.74181	-0.683636	-0.90183	0.1195	0.44532	no	Orco
gene:FBgn0165584	gene:FBgn0165584	Dsec\GM10638	scaffold_6:1343786-1344776	Control	Noni	NOTEST	0	0.267575	inf	0	1	1	no	CG2663
gene:FBgn0165585	gene:FBgn0165585	Dsec\GM10639	scaffold_6:1340710-1342256	Control	Noni	NOTEST	0	0	0	0	1	1	no	Or83a
gene:FBgn0165586	gene:FBgn0165586	Dsec\GM10640	scaffold_6:1329938-1330781	Control	Noni	NOTEST	0.121236	0	#NAME?	0	1	1	no	CG14668
gene:FBgn0165587	gene:FBgn0165587	Dsec\GM10641	scaffold_16:1682556-1683432	Control	Noni	NOTEST	0	0	0	0	1	1	no	CG16853
gene:FBgn0165588	gene:FBgn0165588	Dsec\GM10642	scaffold_6:1316442-1328934	Control	Noni	OK	2.88477	4.05269	0.490422	0.682197	0.2409	0.599863	no	kkv
gene:FBgn0165589	gene:FBgn0165589	Dsec\GM10643	scaffold_6:1303988-1306252	Control	Noni	OK	33.8279	32.562	-0.0550253	-0.176652	0.76035	0.92574	no	Cerk
gene:FBgn0165590	gene:FBgn0165590	Dsec\GM10644	scaffold_6:1301976-1302910	Control	Noni	OK	305.536	301.496	-0.0192011	-0.0632625	0.9121	0.97021	no	Prosbeta7
gene:FBgn0165591	gene:FBgn0165591	Dsec\GM10645	scaffold_6:1298632-1299409	Control	Noni	OK	115.05	115.262	0.0026569	0.00842462	0.98825	0.993344	no	CG11999
gene:FBgn0165592	gene:FBgn0165592	Dsec\GM10646	scaffold_6:1283183-1283660	Control	Noni	OK	3.90785	4.44339	0.185283	0.149397	0.78965	0.933087	no	-
gene:FBgn0165593	gene:FBgn0165593	Dsec\GM10647	scaffold_6:1238933-1261309	Control	Noni	OK	42.3025	52.1011	0.300573	0.996427	0.0841	0.377899	no	mtd
gene:FBgn0165594	gene:FBgn0165594	Dsec\GM10648	scaffold_6:1229541-1229868	Control	Noni	OK	42.9337	32.5789	-0.398174	-0.432422	0.4424	0.766357	no	-
gene:FBgn0165595	gene:FBgn0165595	Dsec\GM10649	scaffold_6:1222870-1224559	Control	Noni	NOTEST	0.908306	1.06101	0.224192	0	1	1	no	CG31538
gene:FBgn0165596	gene:FBgn0165596	Dsec\GM10650	scaffold_6:1220941-1222059	Control	Noni	OK	148.12	162.208	0.131083	0.420599	0.4665	0.778992	no	-
gene:FBgn0165597	gene:FBgn0165597	Dsec\GM10651	scaffold_6:1207361-1208036	Control	Noni	OK	9.3931	5.31652	-0.821118	-1.13664	0.05075	0.293747	no	Tim17a1 <newline> Tim17a2
gene:FBgn0165598	gene:FBgn0165598	Dsec\GM10652	scaffold_16:1691491-1766581	Control	Noni	OK	16.1133	22.3137	0.469672	1.10315	0.0541	0.302607	no	-
gene:FBgn0165599	gene:FBgn0165599	Dsec\GM10653	scaffold_6:1204321-1205439	Control	Noni	OK	66.3517	60.902	-0.123643	-0.363625	0.53125	0.814151	no	CG12173
gene:FBgn0165600	gene:FBgn0165600	Dsec\GM10654	scaffold_6:1187661-1201039	Control	Noni	OK	191.036	184.464	-0.050506	-0.159373	0.78695	0.932812	no	CtsF
gene:FBgn0165601	gene:FBgn0165601	Dsec\GM10655	scaffold_6:1186120-1187036	Control	Noni	OK	166.984	148.184	-0.172324	-0.558151	0.32925	0.681972	no	rtp
gene:FBgn0165602	gene:FBgn0165602	Dsec\GM10656	scaffold_6:1177730-1181796	Control	Noni	OK	20.1716	27.3293	0.438125	1.35125	0.0184	0.174473	no	Kat60
gene:FBgn0165603	gene:FBgn0165603	Dsec\GM10657	scaffold_6:1171213-1172497	Control	Noni	OK	193.405	168.69	-0.197244	-0.642967	0.2638	0.623788	no	Sccpdh1
gene:FBgn0165604	gene:FBgn0165604	Dsec\GM10658	scaffold_6:1167276-1168691	Control	Noni	NOTEST	1.58459	1.25893	-0.331906	0	1	1	no	Prosbeta2R2
gene:FBgn0165605	gene:FBgn0165605	Dsec\GM10659	scaffold_6:1122518-1152010	Control	Noni	OK	20.3633	24.7455	0.281194	0.931178	0.10285	0.413428	no	cno
gene:FBgn0165606	gene:FBgn0165606	Dsec\GM10660	scaffold_6:1087531-1087822	Control	Noni	NOTEST	0	0	0	0	1	1	no	CG12589
gene:FBgn0165607	gene:FBgn0165607	Dsec\GM10661	scaffold_6:1059257-1059674	Control	Noni	OK	11.1246	1.98738	-2.48481	-2.05483	0.02185	0.190388	no	CG43131
gene:FBgn0165608	gene:FBgn0165608	Dsec\GM10662	scaffold_6:1035189-1036420	Control	Noni	OK	32.2591	37.1602	0.204054	0.586251	0.30545	0.661555	no	corto
gene:FBgn0165609	gene:FBgn0165609	Dsec\GM10663	scaffold_16:1766818-1772225	Control	Noni	OK	21.2889	25.1544	0.24071	0.754375	0.1863	0.540138	no	kuz
gene:FBgn0165610	gene:FBgn0165610	Dsec\GM10664	scaffold_6:1033460-1033972	Control	Noni	OK	23.2945	28.2609	0.278821	0.541944	0.345	0.691089	no	-
gene:FBgn0165611	gene:FBgn0165611	Dsec\GM10665	scaffold_6:939387-1024884	Control	Noni	OK	186.712	186.697	-0.000120739	-0.000384722	0.997	0.997265	no	plh
gene:FBgn0165612	gene:FBgn0165612	Dsec\GM10666	scaffold_6:939387-1024884	Control	Noni	NOTEST	0.0823056	0.0968442	0.234675	0	1	1	no	CG14662
gene:FBgn0165613	gene:FBgn0165613	Dsec\GM10667	scaffold_6:913404-917140	Control	Noni	OK	11.4658	11.4916	0.00323981	0.00598452	0.98055	0.990774	no	CG2016
gene:FBgn0165614	gene:FBgn0165614	Dsec\GM10668	scaffold_6:910030-910830	Control	Noni	OK	115.194	119.893	0.0576822	0.185967	0.7464	0.920369	no	CG14661
gene:FBgn0165615	gene:FBgn0165615	Dsec\GM10669	scaffold_6:906290-908597	Control	Noni	OK	158.305	180.848	0.192069	0.603052	0.3091	0.664371	no	Ubc6
gene:FBgn0165616	gene:FBgn0165616	Dsec\GM10670	scaffold_16:1772847-1773081	Control	Noni	OK	98.3298	129.447	0.396666	0.68736	0.23385	0.592218	no	-
gene:FBgn0165617	gene:FBgn0165617	Dsec\GM10671	scaffold_6:805432-807807	Control	Noni	NOTEST	0	0	0	0	1	1	no	laf
gene:FBgn0165618	gene:FBgn0165618	Dsec\GM10672	scaffold_6:803363-803989	Control	Noni	NOTEST	0	0	0	0	1	1	no	-
gene:FBgn0165619	gene:FBgn0165619	Dsec\GM10673	scaffold_6:761534-761828	Control	Noni	NOTEST	2.46591	0	#NAME?	0	1	1	no	CG14659
gene:FBgn0165620	gene:FBgn0165620	Dsec\GM10674	scaffold_6:760694-761096	Control	Noni	NOTEST	0	0.934472	inf	0	1	1	no	CG14658
gene:FBgn0165621	gene:FBgn0165621	Dsec\GM10675	scaffold_6:753909-754458	Control	Noni	NOTEST	0	0	0	0	1	1	no	-
gene:FBgn0165622	gene:FBgn0165622	Dsec\GM10676	scaffold_6:749747-751521	Control	Noni	OK	17.0133	16.4881	-0.0452375	-0.116557	0.8425	0.949598	no	CG14657
gene:FBgn0165623	gene:FBgn0165623	Dsec\GM10677	scaffold_6:739368-740205	Control	Noni	OK	12.1799	13.1842	0.114305	0.215674	0.70855	0.90704	no	Hus1-like
gene:FBgn0165624	gene:FBgn0165624	Dsec\GM10678	scaffold_6:722128-727519	Control	Noni	OK	23.4802	30.4943	0.377095	1.22976	0.0297	0.225592	no	-
gene:FBgn0165625	gene:FBgn0165625	Dsec\GM10679	scaffold_6:713451-721482	Control	Noni	OK	54.549	75.5482	0.469845	1.46004	0.011	0.132492	no	ctrip
gene:FBgn0165626	gene:FBgn0165626	Dsec\GM10680	scaffold_16:1792368-1797156	Control	Noni	OK	28.2478	20.6631	-0.451081	-1.3115	0.0233	0.198436	no	CG18507
gene:FBgn0165627	gene:FBgn0165627	Dsec\GM10681	scaffold_6:707272-710693	Control	Noni	NOTEST	0	0	0	0	1	1	no	CG17387
gene:FBgn0165628	gene:FBgn0165628	Dsec\GM10682	scaffold_6:703896-706121	Control	Noni	OK	4.3053	5.54532	0.365157	0.683505	0.22475	0.581144	no	CG14655
gene:FBgn0165629	gene:FBgn0165629	Dsec\GM10683	scaffold_6:700681-700909	Control	Noni	NOTEST	0.893578	0	#NAME?	0	1	1	no	CG44088
gene:FBgn0165630	gene:FBgn0165630	Dsec\GM10684	scaffold_6:684249-686466	Control	Noni	OK	10.7628	7.92127	-0.442244	-1.00912	0.07825	0.365555	no	CG44098
gene:FBgn0165631	gene:FBgn0165631	Dsec\GM10685	scaffold_6:694239-694581	Control	Noni	OK	1.71851	5.21691	1.60204	1.05001	0.06395	0.327867	no	-
gene:FBgn0165632	gene:FBgn0165632	Dsec\GM10686	scaffold_6:668026-681852	Control	Noni	OK	58.4577	76.9383	0.396307	1.28004	0.0251	0.207061	no	tacc
gene:FBgn0165633	gene:FBgn0165633	Dsec\GM10687	scaffold_6:653601-665150	Control	Noni	OK	29.237	37.7233	0.36766	1.19239	0.0331	0.237388	no	Nep2
gene:FBgn0165634	gene:FBgn0165634	Dsec\GM10688	scaffold_6:651409-652252	Control	Noni	OK	366.003	339.574	-0.10813	-0.349503	0.5417	0.820789	no	eIF3f1
gene:FBgn0165635	gene:FBgn0165635	Dsec\GM10689	scaffold_6:627771-628436	Control	Noni	NOTEST	0.433734	0	#NAME?	0	1	1	no	CG33927
gene:FBgn0165636	gene:FBgn0165636	Dsec\GM10690	scaffold_6:584575-585351	Control	Noni	OK	34.957	43.3432	0.310222	0.781613	0.17355	0.52148	no	Dlip2
gene:FBgn0165637	gene:FBgn0165637	Dsec\GM10691	scaffold_16:1804797-1841595	Control	Noni	NOTEST	0	0	0	0	1	1	no	Gpo3
gene:FBgn0165638	gene:FBgn0165638	Dsec\GM10692	scaffold_6:578099-579986	Control	Noni	OK	79.5304	65.1982	-0.286675	-0.956128	0.0982	0.405492	no	CG9775
gene:FBgn0165640	gene:FBgn0165640	Dsec\GM10694	scaffold_6:496008-496323	Control	Noni	NOTEST	0	0	0	0	1	1	no	-
gene:FBgn0165641	gene:FBgn0165641	Dsec\GM10695	scaffold_6:493539-494040	Control	Noni	NOTEST	0.128284	0	#NAME?	0	1	1	no	CG32945
gene:FBgn0165642	gene:FBgn0165642	Dsec\GM10696	scaffold_6:463612-464299	Control	Noni	NOTEST	1.02576	1.2963	0.337715	0	1	1	no	-
gene:FBgn0165643	gene:FBgn0165643	Dsec\GM10697	scaffold_6:459818-460737	Control	Noni	NOTEST	0	1.31387	inf	0	1	1	no	-
gene:FBgn0165644	gene:FBgn0165644	Dsec\GM10698	scaffold_6:429841-438946	Control	Noni	NOTEST	0.897622	0.428872	-1.06556	0	1	1	no	CG34425
gene:FBgn0165646	gene:FBgn0165646	Dsec\GM10700	scaffold_6:398247-400040	Control	Noni	OK	257.004	253.139	-0.0218574	-0.0716943	0.90175	0.965773	no	CG31523
gene:FBgn0165647	gene:FBgn0165647	Dsec\GM10701	scaffold_6:361237-379191	Control	Noni	OK	159.334	150.99	-0.0776019	-0.192542	0.73555	0.916058	no	eIF3a
gene:FBgn0165648	gene:FBgn0165648	Dsec\GM10702	scaffold_6:353164-356689	Control	Noni	OK	57.7909	77.6528	0.426197	1.39714	0.016	0.162151	no	srl
gene:FBgn0165649	gene:FBgn0165649	Dsec\GM10703	scaffold_6:341728-345351	Control	Noni	NOTEST	1.99965	1.85207	-0.11061	0	1	1	no	CG32944
gene:FBgn0165650	gene:FBgn0165650	Dsec\GM10704	scaffold_6:332813-333955	Control	Noni	OK	69.0072	69.9944	0.0204922	0.065416	0.9063	0.968154	no	CG9853
gene:FBgn0165651	gene:FBgn0165651	Dsec\GM10705	scaffold_6:328534-329798	Control	Noni	OK	59.5778	62.82	0.0764495	0.241475	0.66625	0.887427	no	CG9855
gene:FBgn0165652	gene:FBgn0165652	Dsec\GM10706	scaffold_6:325839-326138	Control	Noni	OK	127.842	113.959	-0.165847	-0.293917	0.604	0.854865	no	CG34112
gene:FBgn0165653	gene:FBgn0165653	Dsec\GM10707	scaffold_6:288722-289681	Control	Noni	NOTEST	1.05914	0.201375	-2.39493	0	1	1	no	hkb
gene:FBgn0165654	gene:FBgn0165654	Dsec\GM10708	scaffold_6:278618-280674	Control	Noni	OK	41.1148	48.5149	0.238769	0.769685	0.1784	0.528887	no	Skp2
gene:FBgn0165655	gene:FBgn0165655	Dsec\GM10709	scaffold_6:276437-276911	Control	Noni	OK	36.7685	35.8117	-0.0380392	-0.0789653	0.8884	0.962987	no	-
gene:FBgn0165656	gene:FBgn0165656	Dsec\GM10710	scaffold_6:271411-276423	Control	Noni	OK	33.9628	34.7994	0.0351101	0.117569	0.83585	0.948286	no	CG9776
gene:FBgn0165657	gene:FBgn0165657	Dsec\GM10711	scaffold_6:260639-262990	Control	Noni	NOTEST	1.76731	1.28058	-0.46476	0	1	1	no	Syt14
gene:FBgn0165658	gene:FBgn0165658	Dsec\GM10712	scaffold_6:254434-255297	Control	Noni	OK	106.71	109.196	0.0332252	0.106192	0.85095	0.951442	no	Vps24
gene:FBgn0165659	gene:FBgn0165659	Dsec\GM10713	scaffold_6:229451-242652	Control	Noni	OK	24.0634	20.302	-0.245222	-0.560007	0.32985	0.682123	no	Nepl11
gene:FBgn0165661	gene:FBgn0165661	Dsec\GM10715	scaffold_6:229451-242652	Control	Noni	OK	5.47104	0.623606	-3.13311	-0.66062	0.36975	0.712293	no	-
gene:FBgn0165662	gene:FBgn0165662	Dsec\GM10716	scaffold_6:218637-222725	Control	Noni	NOTEST	0.204442	0.321754	0.654262	0	1	1	no	JYalpha
gene:FBgn0165663	gene:FBgn0165663	Dsec\GM10717	scaffold_6:215344-216041	Control	Noni	NOTEST	0.638127	0.559294	-0.190239	0	1	1	no	CG9766
gene:FBgn0165664	gene:FBgn0165664	Dsec\GM10718	scaffold_6:205294-206292	Control	Noni	NOTEST	0	0	0	0	1	1	no	CG14644
gene:FBgn0165665	gene:FBgn0165665	Dsec\GM10719	scaffold_6:202246-203327	Control	Noni	NOTEST	0	0.067281	inf	0	1	1	no	TwdlG
gene:FBgn0165666	gene:FBgn0165666	Dsec\GM10720	scaffold_6:195457-195759	Control	Noni	NOTEST	0	0	0	0	1	1	no	CG34305
gene:FBgn0165667	gene:FBgn0165667	Dsec\GM10721	scaffold_6:193885-195316	Control	Noni	NOTEST	0.243625	0.29647	0.283224	0	1	1	no	CG14642
gene:FBgn0165668	gene:FBgn0165668	Dsec\GM10722	scaffold_6:182956-184213	Control	Noni	OK	62.1257	64.1223	0.045635	0.150563	0.796	0.93613	no	CG14641
gene:FBgn0165669	gene:FBgn0165669	Dsec\GM10723	scaffold_6:179976-181585	Control	Noni	OK	64.8499	67.9688	0.0677683	0.223894	0.69725	0.901967	no	DhpD
gene:FBgn0165670	gene:FBgn0165670	Dsec\GM10724	scaffold_6:172525-173074	Control	Noni	NOTEST	0	0	0	0	1	1	no	CG31516
gene:FBgn0165671	gene:FBgn0165671	Dsec\GM10725	scaffold_6:169536-170004	Control	Noni	NOTEST	0.977014	0	#NAME?	0	1	1	no	-
gene:FBgn0165672	gene:FBgn0165672	Dsec\GM10726	scaffold_6:163957-165136	Control	Noni	OK	2.5869	3.20939	0.311073	0.429833	0.4597	0.777816	no	CG14636
gene:FBgn0165673	gene:FBgn0165673	Dsec\Dsk	scaffold_6:150075-150501	Control	Noni	OK	18.2234	14.9711	-0.283619	-0.401259	0.4826	0.787734	no	Dsk
gene:FBgn0165674	gene:FBgn0165674	Dsec\GM10728	scaffold_6:119737-120351	Control	Noni	OK	3.11785	2.70855	-0.203034	-0.185507	0.75015	0.921194	no	CG40198
gene:FBgn0165675	gene:FBgn0165675	Dsec\GM10729	scaffold_6:71930-81367	Control	Noni	OK	25.912	40.8257	0.65586	1.19566	0.03825	0.251955	no	-
gene:FBgn0165676	gene:FBgn0165676	Dsec\GM10730	scaffold_6:71930-81367	Control	Noni	OK	1.80052	2.63257	0.548055	0.541462	0.3668	0.709583	no	CG42402
gene:FBgn0165677	gene:FBgn0165677	Dsec\GM10731	scaffold_6:104675-109019	Control	Noni	OK	34.6777	24.2683	-0.514937	-1.62766	0.0047	0.0789851	no	Gfat1
gene:FBgn0165678	gene:FBgn0165678	Dsec\GM10732	scaffold_6:135354-144938	Control	Noni	OK	21.3329	17.0632	-0.322194	-0.96438	0.096	0.40139	no	CG12581
gene:FBgn0165679	gene:FBgn0165679	Dsec\GM10733	scaffold_6:151646-156370	Control	Noni	NOTEST	2.08926	1.47436	-0.502902	0	1	1	no	-
gene:FBgn0165680	gene:FBgn0165680	Dsec\GM10734	scaffold_6:157734-163835	Control	Noni	OK	25.5631	25.0085	-0.0316465	-0.103306	0.85795	0.953254	no	beta-Man
gene:FBgn0165681	gene:FBgn0165681	Dsec\GM10735	scaffold_6:174672-179310	Control	Noni	OK	24.5947	27.3682	0.154152	0.513448	0.3739	0.715656	no	aux
gene:FBgn0165682	gene:FBgn0165682	Dsec\GM10736	scaffold_6:189431-193570	Control	Noni	OK	176.546	148.738	-0.247275	-0.762281	0.1826	0.535721	no	Gel
gene:FBgn0165683	gene:FBgn0165683	Dsec\GM10737	scaffold_6:197345-198073	Control	Noni	NOTEST	0.555935	0	#NAME?	0	1	1	no	-
gene:FBgn0165684	gene:FBgn0165684	Dsec\GM10738	scaffold_6:200433-201570	Control	Noni	NOTEST	0.0938298	0	#NAME?	0	1	1	no	TwdlF
gene:FBgn0165685	gene:FBgn0165685	Dsec\GM10739	scaffold_6:208130-208953	Control	Noni	NOTEST	0	0	0	0	1	1	no	TwdlV
gene:FBgn0165686	gene:FBgn0165686	Dsec\GM10740	scaffold_6:210397-211840	Control	Noni	NOTEST	0	0.166511	inf	0	1	1	no	Or82a
gene:FBgn0165687	gene:FBgn0165687	Dsec\GM10741	scaffold_6:213007-214253	Control	Noni	NOTEST	0.938084	0.458664	-1.03228	0	1	1	no	CG1092
gene:FBgn0165688	gene:FBgn0165688	Dsec\GM10742	scaffold_6:229451-242652	Control	Noni	OK	143.752	119.558	-0.265875	-0.521124	0.37955	0.719624	no	cpx
gene:FBgn0165689	gene:FBgn0165689	Dsec\GM10743	scaffold_6:252453-253450	Control	Noni	OK	59.6826	39.2882	-0.603215	-1.44146	0.0139	0.152187	no	-
gene:FBgn0165690	gene:FBgn0165690	Dsec\GM10744	scaffold_6:256230-258326	Control	Noni	OK	11.4521	10.5558	-0.11757	-0.289939	0.61875	0.86524	no	Suv3
gene:FBgn0165691	gene:FBgn0165691	Dsec\GM10745	scaffold_6:264165-270415	Control	Noni	OK	19.2151	18.7316	-0.0367667	-0.110275	0.84795	0.951373	no	CG9795
gene:FBgn0165692	gene:FBgn0165692	Dsec\GM10746	scaffold_6:278192-278486	Control	Noni	OK	22992.9	17643.6	-0.382047	-0.841636	0.1401	0.474268	no	CG14645
gene:FBgn0165693	gene:FBgn0165693	Dsec\GM10747	scaffold_6:281156-282548	Control	Noni	OK	37.731	47.9641	0.346205	0.875463	0.1341	0.466524	no	CG1103
gene:FBgn0165694	gene:FBgn0165694	Dsec\GM10748	scaffold_6:300956-306425	Control	Noni	OK	5.99615	6.47609	0.111087	0.230917	0.6782	0.893857	no	CG1090
gene:FBgn0165695	gene:FBgn0165695	Dsec\GM10749	scaffold_6:311597-313082	Control	Noni	OK	59.349	54.6936	-0.117852	-0.365411	0.52285	0.81017	no	Sfxn1-3
gene:FBgn0165696	gene:FBgn0165696	Dsec\GM10750	scaffold_6:314090-318851	Control	Noni	OK	22.0084	27.6774	0.330656	1.10282	0.057	0.309763	no	Cont
gene:FBgn0165697	gene:FBgn0165697	Dsec\GM10751	scaffold_6:319974-321430	Control	Noni	OK	45.7233	46.3344	0.0191536	0.061338	0.9132	0.97021	no	tub
gene:FBgn0165698	gene:FBgn0165698	Dsec\GM10752	scaffold_6:322427-323709	Control	Noni	OK	22.8752	23.3677	0.0307354	0.0833729	0.8877	0.962874	no	CG14646
gene:FBgn0165699	gene:FBgn0165699	Dsec\GM10753	scaffold_6:334630-335974	Control	Noni	OK	29.7862	34.6518	0.218289	0.588251	0.305	0.66134	no	CG14647
gene:FBgn0165700	gene:FBgn0165700	Dsec\GM10754	scaffold_6:337431-340533	Control	Noni	OK	582.985	562.892	-0.0506008	-0.137816	0.81175	0.940839	no	lost
gene:FBgn0165701	gene:FBgn0165701	Dsec\GM10755	scaffold_6:346672-347707	Control	Noni	NOTEST	1.20418	0.873852	-0.462591	0	1	1	no	CG31528
gene:FBgn0165702	gene:FBgn0165702	Dsec\GM10756	scaffold_6:349545-349859	Control	Noni	OK	3.2263	9.75393	1.5961	1.65898	0.22695	0.582963	no	-
gene:FBgn0165703	gene:FBgn0165703	Dsec\GM10757	scaffold_6:356863-357832	Control	Noni	NOTEST	0.549022	0.198991	-1.46416	0	1	1	no	CG31525
gene:FBgn0165704	gene:FBgn0165704	Dsec\GM10758	scaffold_6:361237-379191	Control	Noni	OK	51.2834	53.5538	0.0624974	0.0439993	0.9398	0.978884	no	CG1074
gene:FBgn0165705	gene:FBgn0165705	Dsec\GM10759	scaffold_6:361237-379191	Control	Noni	OK	25.4374	32.3666	0.347553	0.309781	0.59375	0.849036	no	CG14650
gene:FBgn0165706	gene:FBgn0165706	Dsec\GM10760	scaffold_6:409927-416621	Control	Noni	NOTEST	0.686948	0.742745	0.112665	0	1	1	no	CG14651
gene:FBgn0165707	gene:FBgn0165707	Dsec\GM10761	scaffold_6:418208-420595	Control	Noni	OK	32.3629	36.8527	0.18743	0.619539	0.2834	0.639869	no	Fip1
gene:FBgn0165708	gene:FBgn0165708	Dsec\GM10762	scaffold_6:466592-467055	Control	Noni	NOTEST	0.556932	0	#NAME?	0	1	1	no	-
gene:FBgn0165709	gene:FBgn0165709	Dsec\GM10763	scaffold_6:467291-467645	Control	Noni	NOTEST	0	0	0	0	1	1	no	-
gene:FBgn0165710	gene:FBgn0165710	Dsec\GM10764	scaffold_6:525897-526071	Control	Noni	NOTEST	0	0	0	0	1	1	no	-
gene:FBgn0165711	gene:FBgn0165711	Dsec\GM10765	scaffold_6:563404-572788	Control	Noni	OK	4.09366	2.80501	-0.545386	-1.01902	0.07435	0.35571	no	5-HT2A
gene:FBgn0165712	gene:FBgn0165712	Dsec\GM10766	scaffold_6:573336-573567	Control	Noni	OK	23.2127	3.0154	-2.94449	-3.0119	0.2445	0.603488	no	-
gene:FBgn0165713	gene:FBgn0165713	Dsec\GM10767	scaffold_6:582179-583026	Control	Noni	OK	76.225	79.5821	0.0621811	0.18103	0.75365	0.922587	no	MED31
gene:FBgn0165714	gene:FBgn0165714	Dsec\GM10768	scaffold_6:583287-584214	Control	Noni	OK	4.56688	5.44852	0.254655	0.360309	0.52545	0.811088	no	slx1
gene:FBgn0165715	gene:FBgn0165715	Dsec\GM10769	scaffold_6:585859-587914	Control	Noni	OK	35.3386	45.1147	0.352353	1.12447	0.0503	0.29189	no	rpk
gene:FBgn0165716	gene:FBgn0165716	Dsec\GM10770	scaffold_6:589135-593619	Control	Noni	OK	248.911	232.403	-0.0990029	-0.275862	0.6309	0.869968	no	Karybeta3
gene:FBgn0165717	gene:FBgn0165717	Dsec\GM10771	scaffold_6:595062-597115	Control	Noni	OK	32.4802	36.1076	0.152742	0.479622	0.403	0.738126	no	spartin
gene:FBgn0165718	gene:FBgn0165718	Dsec\GM10772	scaffold_6:635389-642773	Control	Noni	OK	30.2149	34.0279	0.171454	0.572116	0.31875	0.675105	no	smash
gene:FBgn0165719	gene:FBgn0165719	Dsec\GM10773	scaffold_6:645269-648955	Control	Noni	OK	33.2453	27.4399	-0.276876	-0.912821	0.1082	0.424468	no	smash
gene:FBgn0165720	gene:FBgn0165720	Dsec\GM10774	scaffold_6:649199-649373	Control	Noni	OK	356.359	396.498	0.153983	0.267704	0.6439	0.874763	no	-
gene:FBgn0165721	gene:FBgn0165721	Dsec\GM10775	scaffold_6:701756-703491	Control	Noni	OK	37.431	37.0828	-0.013486	-0.0431896	0.93735	0.97783	no	atms
gene:FBgn0165722	gene:FBgn0165722	Dsec\GM10776	scaffold_569:7714-8719	Control	Noni	NOTEST	0.696508	0.860927	0.305752	0	1	1	no	-
gene:FBgn0165723	gene:FBgn0165723	Dsec\GM10777	scaffold_6:744585-746431	Control	Noni	OK	71.5938	74.8022	0.0632467	0.205664	0.7188	0.909849	no	CG1129
gene:FBgn0165724	gene:FBgn0165724	Dsec\GM10778	scaffold_6:746978-748377	Control	Noni	NOTEST	0.668852	0.358463	-0.899862	0	1	1	no	BBS5
gene:FBgn0165725	gene:FBgn0165725	Dsec\GM10779	scaffold_6:772573-772732	Control	Noni	NOTEST	0	0	0	0	1	1	no	-
gene:FBgn0165726	gene:FBgn0165726	Dsec\GM10780	scaffold_6:782378-798701	Control	Noni	NOTEST	0.900231	0.422087	-1.09275	0	1	1	no	opa
gene:FBgn0165727	gene:FBgn0165727	Dsec\GM10781	scaffold_6:803363-803989	Control	Noni	NOTEST	0	0	0	0	1	1	no	-
gene:FBgn0165728	gene:FBgn0165728	Dsec\GM10782	scaffold_6:828549-831743	Control	Noni	OK	22.6206	28.5055	0.333602	1.09549	0.05375	0.301843	no	Gnf1
gene:FBgn0165729	gene:FBgn0165729	Dsec\GM10783	scaffold_6:839521-845805	Control	Noni	OK	10.8819	9.99042	-0.123314	-0.260616	0.65025	0.877777	no	-
gene:FBgn0165730	gene:FBgn0165730	Dsec\GM10784	scaffold_6:847878-868398	Control	Noni	OK	4.47954	4.14584	-0.111687	-0.358147	0.53515	0.81747	no	Cdep
gene:FBgn0165731	gene:FBgn0165731	Dsec\GM10785	scaffold_6:921679-924266	Control	Noni	OK	68.6636	59.1147	-0.216028	-0.633044	0.26885	0.628762	no	CG1124
gene:FBgn0165732	gene:FBgn0165732	Dsec\GM10786	scaffold_6:939387-1024884	Control	Noni	NOTEST	0.0385648	0	#NAME?	0	1	1	no	-
gene:FBgn0165733	gene:FBgn0165733	Dsec\GM10787	scaffold_6:1078159-1079707	Control	Noni	OK	25.0739	27.6986	0.143622	0.430511	0.45015	0.772564	no	RabGGTa
gene:FBgn0165734	gene:FBgn0165734	Dsec\GM10788	scaffold_6:1093243-1096750	Control	Noni	NOTEST	0	0	0	0	1	1	no	-
gene:FBgn0165735	gene:FBgn0165735	Dsec\GM10789	scaffold_6:1109155-1110157	Control	Noni	NOTEST	0.0606758	0.155316	1.35601	0	1	1	no	CG12590
gene:FBgn0165736	gene:FBgn0165736	Dsec\GM10790	scaffold_6:1114046-1114457	Control	Noni	NOTEST	0	0.353588	inf	0	1	1	no	-
gene:FBgn0165737	gene:FBgn0165737	Dsec\GM10791	scaffold_6:1115830-1118341	Control	Noni	NOTEST	0.732728	0.838177	0.193977	0	1	1	no	dpr16
gene:FBgn0165738	gene:FBgn0165738	Dsec\GM10792	scaffold_6:1168982-1170567	Control	Noni	OK	16.9111	19.2898	0.189871	0.503533	0.3849	0.724665	no	CG1116
gene:FBgn0165739	gene:FBgn0165739	Dsec\GM10793	scaffold_6:1173677-1173932	Control	Noni	NOTEST	0	0	0	0	1	1	no	CG14664
gene:FBgn0165740	gene:FBgn0165740	Dsec\GM10794	scaffold_6:1176020-1176665	Control	Noni	OK	49.5287	43.4564	-0.188696	-0.51977	0.3724	0.714114	no	Vps37B
gene:FBgn0165741	gene:FBgn0165741	Dsec\GM10795	scaffold_6:1182379-1185783	Control	Noni	OK	19.1576	21.8342	0.188675	0.607529	0.2895	0.64718	no	Mms19
gene:FBgn0165742	gene:FBgn0165742	Dsec\GM10796	scaffold_6:1202345-1204263	Control	Noni	NOTEST	0.252219	0.453425	0.846186	0	1	1	no	CG1113
gene:FBgn0165743	gene:FBgn0165743	Dsec\GM10797	scaffold_6:1206427-1207009	Control	Noni	OK	56.0625	58.9683	0.0729045	0.199864	0.7274	0.913312	no	-
gene:FBgn0165744	gene:FBgn0165744	Dsec\GM10798	scaffold_6:1212635-1214925	Control	Noni	OK	90.6898	94.6952	0.0623513	0.20539	0.72005	0.910248	no	Hph
gene:FBgn0165745	gene:FBgn0165745	Dsec\GM10799	scaffold_6:1216191-1216853	Control	Noni	OK	1.19683	2.51983	1.07411	0.84309	0.1979	0.552006	no	Sfp24F
gene:FBgn0165746	gene:FBgn0165746	Dsec\GM10800	scaffold_6:1238933-1261309	Control	Noni	NOTEST	0.23458	0	#NAME?	0	1	1	no	Tim17b1
gene:FBgn0165747	gene:FBgn0165747	Dsec\GM10801	scaffold_6:1299989-1301413	Control	Noni	OK	90.6132	96.7674	0.0947991	0.301107	0.5948	0.85	no	CG1161
gene:FBgn0165748	gene:FBgn0165748	Dsec\GM10802	scaffold_6:1312309-1312968	Control	Noni	NOTEST	0.385873	0.114044	-1.75853	0	1	1	no	CG31542
gene:FBgn0165749	gene:FBgn0165749	Dsec\GM10803	scaffold_6:1314613-1315070	Control	Noni	OK	199.281	195.247	-0.0294993	-0.0872906	0.87775	0.958637	no	Polr2F
gene:FBgn0165750	gene:FBgn0165750	Dsec\GM10804	scaffold_6:1316442-1328934	Control	Noni	OK	25.3508	28.5199	0.169936	0.254242	0.65505	0.880825	no	CG14667
gene:FBgn0165751	gene:FBgn0165751	Dsec\GM10805	scaffold_8294:985-1396	Control	Noni	NOTEST	0.94631	1.56477	0.725567	0	1	1	no	-
gene:FBgn0165752	gene:FBgn0165752	Dsec\GM10806	scaffold_6:1316442-1328934	Control	Noni	OK	72.9703	57.3605	-0.347251	-0.752706	0.19615	0.550076	no	7B2
gene:FBgn0165753	gene:FBgn0165753	Dsec\GM10807	scaffold_6:1337393-1339253	Control	Noni	OK	36.2737	52.6763	0.538229	1.47211	0.0123	0.142388	no	CG1172
gene:FBgn0165754	gene:FBgn0165754	Dsec\GM10808	scaffold_6:1386822-1395514	Control	Noni	NOTEST	0.207488	0.817023	1.97735	0	1	1	no	CG14669
gene:FBgn0165755	gene:FBgn0165755	Dsec\GM10809	scaffold_6:1408036-1409436	Control	Noni	OK	50.6298	55.0129	0.119784	0.38669	0.5021	0.797577	no	POLDIP2
gene:FBgn0165756	gene:FBgn0165756	Dsec\GM10810	scaffold_6:1411029-1412603	Control	Noni	OK	54.2761	62.7316	0.208876	0.672653	0.2385	0.597035	no	Snr1
gene:FBgn0165757	gene:FBgn0165757	Dsec\GM10811	scaffold_6:1415207-1424833	Control	Noni	OK	10.8755	12.2494	0.171621	0.353421	0.53575	0.81768	no	Hcs
gene:FBgn0165758	gene:FBgn0165758	Dsec\GM10812	scaffold_6:1425538-1429240	Control	Noni	OK	17.203	16.1356	-0.0924143	-0.284741	0.6213	0.866553	no	CG31550
gene:FBgn0165759	gene:FBgn0165759	Dsec\GM10813	scaffold_6:1467794-1497920	Control	Noni	OK	6.79822	9.08859	0.418899	0.641019	0.26775	0.627696	no	-
gene:FBgn0165760	gene:FBgn0165760	Dsec\GM10814	scaffold_6:1505791-1507775	Control	Noni	OK	56.8051	45.9064	-0.307326	-0.983895	0.0788	0.366308	no	CG12746
gene:FBgn0165761	gene:FBgn0165761	Dsec\GM10815	scaffold_6:1509718-1510613	Control	Noni	OK	86.8533	93.5412	0.107022	0.305223	0.5965	0.851068	no	Rheb
gene:FBgn0165762	gene:FBgn0165762	Dsec\GM10816	scaffold_6:1514729-1519026	Control	Noni	OK	12.1275	8.41511	-0.527225	-1.24148	0.03215	0.234263	no	CRMP
gene:FBgn0165763	gene:FBgn0165763	Dsec\GM10817	scaffold_6:1529516-1530113	Control	Noni	OK	9.93813	9.28525	-0.0980335	-0.147855	0.78905	0.932847	no	PolZ2
gene:FBgn0165764	gene:FBgn0165764	Dsec\GM10818	scaffold_6:1532625-1533963	Control	Noni	OK	455.759	445.237	-0.0336991	-0.110596	0.8481	0.951373	no	Vha26
gene:FBgn0165765	gene:FBgn0165765	Dsec\GM10819	scaffold_6:1542338-1543910	Control	Noni	OK	14.681	18.525	0.335521	0.840445	0.1535	0.492367	no	SecS
gene:FBgn0165766	gene:FBgn0165766	Dsec\GM10820	scaffold_6:1554419-1556858	Control	Noni	OK	29.238	30.7864	0.0744482	0.243636	0.6656	0.887427	no	Atu
gene:FBgn0165767	gene:FBgn0165767	Dsec\GM10821	scaffold_6:1565162-1566546	Control	Noni	OK	3772.65	3417.41	-0.142677	-0.340394	0.55935	0.829074	no	RpL13A
gene:FBgn0165768	gene:FBgn0165768	Dsec\GM10822	scaffold_6:1566830-1567609	Control	Noni	NOTEST	0	0	0	0	1	1	no	-
gene:FBgn0165769	gene:FBgn0165769	Dsec\GM10823	scaffold_6:1568247-1569186	Control	Noni	NOTEST	0.0549421	0.0619543	0.173291	0	1	1	no	-
gene:FBgn0165770	gene:FBgn0165770	Dsec\GM10824	scaffold_6:1569280-1572556	Control	Noni	NOTEST	0.147795	0.190631	0.367184	0	1	1	no	CG31551
gene:FBgn0165771	gene:FBgn0165771	Dsec\GM10825	scaffold_6:1572873-1573647	Control	Noni	OK	112.743	102.769	-0.133632	-0.428806	0.4487	0.771058	no	CG31549 <newline> CG12171
gene:FBgn0165772	gene:FBgn0165772	Dsec\GM10826	scaffold_6:1574216-1574990	Control	Noni	OK	227.043	274.034	0.271388	0.905753	0.10995	0.427867	no	CG31549 <newline> CG12171
gene:FBgn0165773	gene:FBgn0165773	Dsec\GM10827	scaffold_6:1577855-1579175	Control	Noni	OK	50.3925	41.4957	-0.280245	-0.893791	0.11985	0.445929	no	CG12170
gene:FBgn0165774	gene:FBgn0165774	Dsec\GM10828	scaffold_6:1589931-1593095	Control	Noni	OK	76.9753	73.971	-0.0574362	-0.19126	0.7398	0.918418	no	Sec23
gene:FBgn0165775	gene:FBgn0165775	Dsec\GM10829	scaffold_6:1595826-1596826	Control	Noni	OK	27.1612	32.7438	0.269677	0.668924	0.2408	0.599746	no	MED27
gene:FBgn0165776	gene:FBgn0165776	Dsec\GM10830	scaffold_6:1601534-1605608	Control	Noni	OK	32.3534	38.629	0.255765	0.850584	0.14075	0.475101	no	Wdr33
gene:FBgn0165777	gene:FBgn0165777	Dsec\GM10831	scaffold_6:1614075-1620440	Control	Noni	OK	29.5879	31.8863	0.107931	0.358655	0.5341	0.816528	no	Atg17
gene:FBgn0165778	gene:FBgn0165778	Dsec\GM10832	scaffold_6:1638788-1641726	Control	Noni	OK	5.17634	3.85844	-0.423916	-0.474826	0.4115	0.744778	no	-
gene:FBgn0165779	gene:FBgn0165779	Dsec\GM10833	scaffold_6:1644333-1653366	Control	Noni	OK	13.9026	17.7021	0.348565	1.13238	0.05185	0.296773	no	plx
gene:FBgn0165780	gene:FBgn0165780	Dsec\GM10834	scaffold_6:1661521-1675691	Control	Noni	OK	36.1936	41.2379	0.188238	0.564744	0.3223	0.676816	no	CG1239
gene:FBgn0165781	gene:FBgn0165781	Dsec\GM10835	scaffold_6:1677710-1678764	Control	Noni	OK	42.0726	34.7618	-0.27538	-0.794742	0.1648	0.509677	no	CG1236
gene:FBgn0165782	gene:FBgn0165782	Dsec\GM10836	scaffold_6:1683882-1684347	Control	Noni	OK	17.7632	18.004	0.0194211	0.0312285	0.9669	0.986704	no	-
gene:FBgn0165783	gene:FBgn0165783	Dsec\GM10837	scaffold_6:1684364-1686697	Control	Noni	OK	22.113	23.2143	0.0701208	0.203935	0.71505	0.908676	no	Madm
gene:FBgn0165784	gene:FBgn0165784	Dsec\GM10838	scaffold_6:1694788-1714832	Control	Noni	OK	104.588	128.268	0.294454	0.764756	0.1984	0.552006	no	jagn
gene:FBgn0165785	gene:FBgn0165785	Dsec\GM10839	scaffold_6:1715868-1721067	Control	Noni	NOTEST	1.66679	1.38759	-0.26449	0	1	1	no	kat-60L1
gene:FBgn0165786	gene:FBgn0165786	Dsec\GM10840	scaffold_6:1723686-1725314	Control	Noni	OK	153.961	178.009	0.209384	0.681049	0.236	0.594733	no	Rpn5
gene:FBgn0165787	gene:FBgn0165787	Dsec\GM10841	scaffold_6:1725893-1727243	Control	Noni	OK	64.0112	68.7146	0.102293	0.337477	0.55375	0.82716	no	CG1218
gene:FBgn0165788	gene:FBgn0165788	Dsec\GM10842	scaffold_6:1728801-1732230	Control	Noni	OK	28.0579	38.6052	0.460391	1.5302	0.00875	0.115746	no	CG10979
gene:FBgn0165789	gene:FBgn0165789	Dsec\GM10843	scaffold_6:1736988-1742258	Control	Noni	NOTEST	1.27282	1.90607	0.582569	0	1	1	no	CG11000
gene:FBgn0165790	gene:FBgn0165790	Dsec\GM10844	scaffold_6:1749118-1752633	Control	Noni	OK	4.25866	3.07086	-0.471754	-0.739173	0.18965	0.544417	no	CG42675
gene:FBgn0165791	gene:FBgn0165791	Dsec\GM10845	scaffold_6:1757729-1758967	Control	Noni	OK	50.2541	73.0664	0.539967	1.67256	0.00365	0.0689174	no	dgrn
gene:FBgn0165792	gene:FBgn0165792	Dsec\GM10846	scaffold_6:1759742-1760919	Control	Noni	NOTEST	0	0	0	0	1	1	no	glob3
gene:FBgn0165795	gene:FBgn0165795	Dsec\GM10849	scaffold_6:1778365-1779581	Control	Noni	NOTEST	0	0	0	0	1	1	no	CG14676
gene:FBgn0165796	gene:FBgn0165796	Dsec\GM10850	scaffold_6:1781945-1783121	Control	Noni	OK	11.8669	7.96338	-0.575491	-0.938077	0.1023	0.412591	no	CG9360 <newline> CG3301
gene:FBgn0165797	gene:FBgn0165797	Dsec\GM10851	scaffold_6:1790289-1791522	Control	Noni	OK	26.669	25.5181	-0.0636405	-0.181155	0.7569	0.923965	no	ECSIT
gene:FBgn0165798	gene:FBgn0165798	Dsec\GM10852	scaffold_6:1886347-1901587	Control	Noni	NOTEST	0	0	0	0	1	1	no	-
gene:FBgn0165799	gene:FBgn0165799	Dsec\GM10853	scaffold_6:1954425-1955436	Control	Noni	NOTEST	0.339538	0.114387	-1.56966	0	1	1	no	CG11459
gene:FBgn0165800	gene:FBgn0165800	Dsec\Obp83cd	scaffold_6:2035454-2036626	Control	Noni	OK	3.89434	8.18034	1.07078	1.46446	0.013	0.14659	no	Obp83cd
gene:FBgn0165801	gene:FBgn0165801	Dsec\GM10855	scaffold_6:2049357-2049935	Control	Noni	NOTEST	0	0	0	0	1	1	no	Vha14-2
gene:FBgn0165802	gene:FBgn0165802	Dsec\GM10856	scaffold_6:2076812-2083454	Control	Noni	NOTEST	3.7458	0	#NAME?	0	1	1	no	-
gene:FBgn0165804	gene:FBgn0165804	Dsec\GM10858	scaffold_6:2091583-2092797	Control	Noni	NOTEST	0	0	0	0	1	1	no	Osi1
gene:FBgn0165805	gene:FBgn0165805	Dsec\GM10859	scaffold_6:2093682-2095921	Control	Noni	NOTEST	0	0	0	0	1	1	no	CG33301 <newline> CG16898
gene:FBgn0165806	gene:FBgn0165806	Dsec\GM10860	scaffold_6:2096170-2096566	Control	Noni	NOTEST	0	0	0	0	1	1	no	-
gene:FBgn0165807	gene:FBgn0165807	Dsec\GM10861	scaffold_6:2102766-2104936	Control	Noni	NOTEST	0.713125	0.380794	-0.905142	0	1	1	no	NPFR
gene:FBgn0165808	gene:FBgn0165808	Dsec\GM10862	scaffold_6:2115140-2118796	Control	Noni	NOTEST	0.750214	1.18841	0.663663	0	1	1	no	Osi24
gene:FBgn0165809	gene:FBgn0165809	Dsec\GM10863	scaffold_6:2123379-2125290	Control	Noni	NOTEST	0	0	0	0	1	1	no	Osi2
gene:FBgn0165810	gene:FBgn0165810	Dsec\GM10864	scaffold_6:2128004-2129866	Control	Noni	NOTEST	0	0.170403	inf	0	1	1	no	Osi3
gene:FBgn0165811	gene:FBgn0165811	Dsec\GM10865	scaffold_278:5897-7043	Control	Noni	NOTEST	0	0	0	0	1	1	no	Arc1 <newline> Arc2
gene:FBgn0165812	gene:FBgn0165812	Dsec\GM10866	scaffold_6:2139998-2141052	Control	Noni	NOTEST	0	0	0	0	1	1	no	Osi5
gene:FBgn0165813	gene:FBgn0165813	Dsec\GM10867	scaffold_6:2147523-2148987	Control	Noni	NOTEST	0	0.186261	inf	0	1	1	no	Osi6
gene:FBgn0165814	gene:FBgn0165814	Dsec\GM10868	scaffold_6:2161123-2161991	Control	Noni	NOTEST	0	0.180564	inf	0	1	1	no	Osi7
gene:FBgn0165815	gene:FBgn0165815	Dsec\GM10869	scaffold_6:2166926-2168043	Control	Noni	NOTEST	0.262691	0.331705	0.33653	0	1	1	no	Osi8
gene:FBgn0165816	gene:FBgn0165816	Dsec\GM10870	scaffold_6:2171999-2173228	Control	Noni	NOTEST	0	0.101795	inf	0	1	1	no	Osi9
gene:FBgn0165817	gene:FBgn0165817	Dsec\GM10871	scaffold_6:2175451-2178389	Control	Noni	NOTEST	0	0	0	0	1	1	no	-
gene:FBgn0165818	gene:FBgn0165818	Dsec\GM10872	scaffold_6:2190288-2193333	Control	Noni	NOTEST	0	0	0	0	1	1	no	Osi12
gene:FBgn0165819	gene:FBgn0165819	Dsec\GM10873	scaffold_6:2199304-2200994	Control	Noni	NOTEST	0	0	0	0	1	1	no	CG15594
gene:FBgn0165820	gene:FBgn0165820	Dsec\GM10874	scaffold_6:2203764-2204610	Control	Noni	NOTEST	0	0	0	0	1	1	no	Osi13
gene:FBgn0165821	gene:FBgn0165821	Dsec\GM10875	scaffold_6:2211238-2212628	Control	Noni	NOTEST	0.430296	0.437093	0.0226139	0	1	1	no	Osi14
gene:FBgn0165822	gene:FBgn0165822	Dsec\GM10876	scaffold_569:8950-9235	Control	Noni	NOTEST	0	0	0	0	1	1	no	-
gene:FBgn0165823	gene:FBgn0165823	Dsec\GM10877	scaffold_6:2213967-2215193	Control	Noni	NOTEST	0	0.445387	inf	0	1	1	no	Osi15
gene:FBgn0165824	gene:FBgn0165824	Dsec\GM10878	scaffold_6:2216061-2216373	Control	Noni	NOTEST	0	0	0	0	1	1	no	-
gene:FBgn0165825	gene:FBgn0165825	Dsec\GM10879	scaffold_6:2217329-2218234	Control	Noni	NOTEST	0	0	0	0	1	1	no	Osi16
gene:FBgn0165826	gene:FBgn0165826	Dsec\GM10880	scaffold_6:2221874-2222714	Control	Noni	NOTEST	0	0	0	0	1	1	no	CG31560
gene:FBgn0165827	gene:FBgn0165827	Dsec\GM10881	scaffold_6:2227314-2238239	Control	Noni	NOTEST	0.0920125	0.089701	-0.0367046	0	1	1	no	Osi17
gene:FBgn0165828	gene:FBgn0165828	Dsec\GM10882	scaffold_6:2241741-2242957	Control	Noni	NOTEST	0	0	0	0	1	1	no	Osi18
gene:FBgn0165829	gene:FBgn0165829	Dsec\GM10883	scaffold_6:2245934-2247427	Control	Noni	NOTEST	0	0	0	0	1	1	no	Osi19
gene:FBgn0165830	gene:FBgn0165830	Dsec\GM10884	scaffold_6:2250789-2251698	Control	Noni	NOTEST	0	0	0	0	1	1	no	Osi20
gene:FBgn0165831	gene:FBgn0165831	Dsec\GM10885	scaffold_6:2252802-2253679	Control	Noni	NOTEST	0	0	0	0	1	1	no	CG17917
gene:FBgn0165832	gene:FBgn0165832	Dsec\GM10886	scaffold_6:2253994-2254611	Control	Noni	NOTEST	0.702193	1.35199	0.945146	0	1	1	no	CG10298
gene:FBgn0165833	gene:FBgn0165833	Dsec\GM10887	scaffold_6:2255003-2255883	Control	Noni	OK	118.739	100.738	-0.237186	-0.753058	0.18795	0.542004	no	CG17919
gene:FBgn0165834	gene:FBgn0165834	Dsec\GM10888	scaffold_6:2257098-2258421	Control	Noni	OK	49.8795	44.1075	-0.177423	-0.56336	0.32065	0.675335	no	CG18048
gene:FBgn0165835	gene:FBgn0165835	Dsec\GM10889	scaffold_6:2260306-2261591	Control	Noni	NOTEST	0.116164	0.0941439	-0.303218	0	1	1	no	Hr83
gene:FBgn0165836	gene:FBgn0165836	Dsec\GM10890	scaffold_6:2266071-2270351	Control	Noni	OK	38.7963	35.6996	-0.120013	-0.397808	0.4902	0.791571	no	Pak
gene:FBgn0165837	gene:FBgn0165837	Dsec\GM10891	scaffold_6:2275362-2284725	Control	Noni	OK	42.8417	39.8661	-0.103854	-0.283638	0.6218	0.866553	no	CG10286
gene:FBgn0165838	gene:FBgn0165838	Dsec\GM10892	scaffold_6:2285345-2288622	Control	Noni	OK	2.30051	3.15345	0.454976	0.686415	0.2344	0.592808	no	CG42564
gene:FBgn0165839	gene:FBgn0165839	Dsec\GM10893	scaffold_6:2291164-2293089	Control	Noni	OK	43.4414	50.8843	0.22815	0.7602	0.1872	0.541353	no	TfIIFalpha
gene:FBgn0165840	gene:FBgn0165840	Dsec\GM10894	scaffold_6:2295688-2297861	Control	Noni	OK	42.3849	43.0225	0.0215412	0.0697725	0.9014	0.965694	no	gzl
gene:FBgn0165841	gene:FBgn0165841	Dsec\GM10895	scaffold_6:2350225-2358072	Control	Noni	OK	22.463	26.6764	0.248012	0.827157	0.1534	0.492186	no	gpp
gene:FBgn0165842	gene:FBgn0165842	Dsec\GM10896	scaffold_6:2358616-2359972	Control	Noni	OK	14.6174	14.0112	-0.0611107	-0.133977	0.8119	0.940839	no	-
gene:FBgn0165843	gene:FBgn0165843	Dsec\GM10897	scaffold_6:2369835-2371181	Control	Noni	OK	20.095	26.2921	0.387797	1.03518	0.07415	0.35571	no	Zif
gene:FBgn0165844	gene:FBgn0165844	Dsec\GM10898	scaffold_6:2380842-2383014	Control	Noni	OK	29.678	22.2278	-0.417025	-1.31605	0.02345	0.199114	no	Neurochondrin
gene:FBgn0165845	gene:FBgn0165845	Dsec\GM10899	scaffold_6:2395349-2406572	Control	Noni	NOTEST	1.4523	0.913781	-0.668419	0	1	1	no	CG15186
gene:FBgn0165846	gene:FBgn0165846	Dsec\GM10900	scaffold_6:2437841-2438843	Control	Noni	NOTEST	0	0.0554805	inf	0	1	1	no	CG15185
gene:FBgn0165847	gene:FBgn0165847	Dsec\GM10901	scaffold_6:2500749-2501834	Control	Noni	NOTEST	0	0	0	0	1	1	no	CG2336
gene:FBgn0165848	gene:FBgn0165848	Dsec\GM10902	scaffold_6:2518810-2521569	Control	Noni	NOTEST	0	0	0	0	1	1	no	CG31482
gene:FBgn0165849	gene:FBgn0165849	Dsec\GM10903	scaffold_6:2538274-2539474	Control	Noni	NOTEST	0	0	0	0	1	1	no	-
gene:FBgn0165850	gene:FBgn0165850	Dsec\GM10904	scaffold_6:2549449-2550226	Control	Noni	NOTEST	0	0	0	0	1	1	no	sunz
gene:FBgn0165851	gene:FBgn0165851	Dsec\GM10905	scaffold_6:2557561-2557804	Control	Noni	NOTEST	0	0	0	0	1	1	no	-
gene:FBgn0165852	gene:FBgn0165852	Dsec\GM10906	scaffold_6:2560299-2561126	Control	Noni	NOTEST	0	0	0	0	1	1	no	CG31286
gene:FBgn0165853	gene:FBgn0165853	Dsec\GM10907	scaffold_6:2564386-2573260	Control	Noni	OK	14.3633	15.6358	0.122468	0.406718	0.4702	0.780913	no	Taf1
gene:FBgn0165854	gene:FBgn0165854	Dsec\GM10908	scaffold_6:2575510-2576863	Control	Noni	OK	193.323	180.022	-0.102841	-0.337026	0.55685	0.828732	no	twr
gene:FBgn0165855	gene:FBgn0165855	Dsec\GM10909	scaffold_6:2604710-2605332	Control	Noni	NOTEST	0	0	0	0	1	1	no	Edg84A
gene:FBgn0165856	gene:FBgn0165856	Dsec\GM10910	scaffold_6:2606344-2607146	Control	Noni	NOTEST	0	0	0	0	1	1	no	Ccp84Ag
gene:FBgn0165857	gene:FBgn0165857	Dsec\GM10911	scaffold_6:2612347-2613009	Control	Noni	NOTEST	0	0	0	0	1	1	no	Ccp84Ad <newline> Cpr5C
gene:FBgn0165858	gene:FBgn0165858	Dsec\GM10912	scaffold_6:2622933-2623624	Control	Noni	NOTEST	0.19437	0	#NAME?	0	1	1	no	Ccp84Ab <newline> Ccp84Aa
gene:FBgn0165859	gene:FBgn0165859	Dsec\GM10913	scaffold_6:2680344-2681346	Control	Noni	OK	2.62809	0.521226	-2.33403	-1.74244	0.01555	0.159882	no	Ama
gene:FBgn0165860	gene:FBgn0165860	Dsec\GM10914	scaffold_6:2709021-2718723	Control	Noni	NOTEST	1.69299	1.74698	0.0452909	0	1	1	no	Dfd
gene:FBgn0165861	gene:FBgn0165861	Dsec\GM10915	scaffold_6:2731973-2733092	Control	Noni	NOTEST	0	0.409297	inf	0	1	1	no	-
gene:FBgn0165862	gene:FBgn0165862	Dsec\GM10916	scaffold_6:2737562-2738334	Control	Noni	NOTEST	0	0	0	0	1	1	no	-
gene:FBgn0165863	gene:FBgn0165863	Dsec\GM10918	scaffold_6:2923613-2924993	Control	Noni	NOTEST	0	0	0	0	1	1	no	-
gene:FBgn0165864	gene:FBgn0165864	Dsec\GM10919	scaffold_6:2928363-2931109	Control	Noni	NOTEST	0	0	0	0	1	1	no	-
gene:FBgn0165865	gene:FBgn0165865	Dsec\GM10920	scaffold_6:2934923-2935085	Control	Noni	NOTEST	0	0	0	0	1	1	no	-
gene:FBgn0165867	gene:FBgn0165867	Dsec\GM10922	scaffold_6:2970779-2973900	Control	Noni	NOTEST	0.0115456	0.103988	3.171	0	1	1	no	CG1979
gene:FBgn0165868	gene:FBgn0165868	Dsec\GM10923	scaffold_6:2975505-2976310	Control	Noni	NOTEST	0	0	0	0	1	1	no	dj
gene:FBgn0165869	gene:FBgn0165869	Dsec\GM10924	scaffold_6:2976932-2977848	Control	Noni	NOTEST	0	0	0	0	1	1	no	djl
gene:FBgn0165870	gene:FBgn0165870	Dsec\GM10925	scaffold_6:2978441-2980142	Control	Noni	NOTEST	0	0	0	0	1	1	no	Mst84B
gene:FBgn0165871	gene:FBgn0165871	Dsec\GM10926	scaffold_6:2983686-2985251	Control	Noni	OK	13.3549	13.3835	0.00308353	0.00636814	0.9861	0.992683	no	-
gene:FBgn0165872	gene:FBgn0165872	Dsec\GM10927	scaffold_6:2985332-2987465	Control	Noni	OK	18.3738	18.0307	-0.0272006	-0.0731298	0.8963	0.965258	no	CG1965
gene:FBgn0165873	gene:FBgn0165873	Dsec\GM10928	scaffold_6:2993010-2993490	Control	Noni	OK	13.8202	11.4205	-0.275153	-0.426261	0.4623	0.778002	no	-
gene:FBgn0165874	gene:FBgn0165874	Dsec\GM10929	scaffold_6:2994381-2994833	Control	Noni	OK	34.4705	42.6868	0.30843	0.292769	0.6146	0.862493	no	-
gene:FBgn0165875	gene:FBgn0165875	Dsec\GM10930	scaffold_6:2998932-2999798	Control	Noni	OK	53.593	52.0138	-0.0431513	-0.119732	0.84	0.949403	no	Dpck
gene:FBgn0165876	gene:FBgn0165876	Dsec\GM10931	scaffold_6:3003326-3005159	Control	Noni	OK	1894.87	1687.11	-0.167545	-0.372491	0.5132	0.803696	no	alphaTub84D <newline> alphaTub84B
gene:FBgn0165877	gene:FBgn0165877	Dsec\GM10932	scaffold_6:3009549-3009969	Control	Noni	OK	4.91116	6.3792	0.377312	0.31151	0.6604	0.884255	no	e(y)2b
gene:FBgn0165878	gene:FBgn0165878	Dsec\GM10933	scaffold_6:3040250-3041619	Control	Noni	OK	34.4517	39.1424	0.184158	0.539921	0.3435	0.690576	no	CG10098
gene:FBgn0165879	gene:FBgn0165879	Dsec\GM10934	scaffold_6:3045224-3046585	Control	Noni	OK	18.7099	19.3566	0.0490308	0.100814	0.86575	0.954608	no	CG31248
gene:FBgn0165880	gene:FBgn0165880	Dsec\GM10935	scaffold_6:3047307-3051571	Control	Noni	NOTEST	0.64805	0.914256	0.496495	0	1	1	no	CG31493
gene:FBgn0165881	gene:FBgn0165881	Dsec\GM10936	scaffold_6:3056158-3059886	Control	Noni	NOTEST	1.8081	1.83426	0.0207218	0	1	1	no	Fer1
gene:FBgn0165882	gene:FBgn0165882	Dsec\GM10937	scaffold_6:3062959-3069368	Control	Noni	OK	30.6536	30.1863	-0.0221632	-0.0384385	0.9474	0.981595	no	CG2656
gene:FBgn0165883	gene:FBgn0165883	Dsec\GM10938	scaffold_6:3069579-3072339	Control	Noni	OK	11.972	17.4618	0.544535	1.64201	0.004	0.0719237	no	Sas-4
gene:FBgn0165884	gene:FBgn0165884	Dsec\GM10939	scaffold_6:3082516-3101043	Control	Noni	OK	5.18281	4.07047	-0.348538	-0.933348	0.10225	0.412591	no	sas
gene:FBgn0165885	gene:FBgn0165885	Dsec\GM10940	scaffold_6:3105324-3116173	Control	Noni	OK	50.0187	54.6286	0.12719	0.413201	0.4752	0.782772	no	lap
gene:FBgn0165886	gene:FBgn0165886	Dsec\GM10941	scaffold_6:3118839-3121016	Control	Noni	NOTEST	0.0555884	0	#NAME?	0	1	1	no	CG14609
gene:FBgn0165887	gene:FBgn0165887	Dsec\GM10942	scaffold_6:3153642-3158587	Control	Noni	NOTEST	0.0613228	0.232035	1.91985	0	1	1	no	thw
gene:FBgn0165888	gene:FBgn0165888	Dsec\GM10943	scaffold_6:3160465-3161704	Control	Noni	NOTEST	0.936282	0.957337	0.0320843	0	1	1	no	CG14607
gene:FBgn0165889	gene:FBgn0165889	Dsec\GM10944	scaffold_6:3165123-3165993	Control	Noni	OK	13.4203	18.257	0.444027	0.919162	0.11135	0.429965	no	CG10053
gene:FBgn0165890	gene:FBgn0165890	Dsec\GM10945	scaffold_6:3167745-3168562	Control	Noni	OK	10.7935	13.2068	0.291126	0.532915	0.3634	0.706195	no	Dtwd2
gene:FBgn0165891	gene:FBgn0165891	Dsec\GM10946	scaffold_3:7205614-7210321	Control	Noni	OK	9.12647	6.67987	-0.450236	-1.01697	0.07665	0.360612	no	Pde1c
gene:FBgn0165892	gene:FBgn0165892	Dsec\GM10947	scaffold_6:3184534-3187062	Control	Noni	OK	9.29411	11.0459	0.249126	0.553855	0.33015	0.682123	no	Syt4
gene:FBgn0165893	gene:FBgn0165893	Dsec\GM10948	scaffold_6:3189641-3191257	Control	Noni	NOTEST	0.17916	0	#NAME?	0	1	1	no	CR10032
gene:FBgn0165894	gene:FBgn0165894	Dsec\GM10949	scaffold_6:3204682-3206047	Control	Noni	NOTEST	0.0858355	0.0549445	-0.643599	0	1	1	no	RacGAP84C
gene:FBgn0165895	gene:FBgn0165895	Dsec\GM10950	scaffold_6:3210322-3226684	Control	Noni	NOTEST	0	0.231576	inf	0	1	1	no	-
gene:FBgn0165896	gene:FBgn0165896	Dsec\GM10951	scaffold_6:3240859-3261455	Control	Noni	NOTEST	0	0	0	0	1	1	no	-
gene:FBgn0165897	gene:FBgn0165897	Dsec\GM10952	scaffold_6:3263129-3264228	Control	Noni	NOTEST	0	0	0	0	1	1	no	CG31496
gene:FBgn0165898	gene:FBgn0165898	Dsec\GM10953	scaffold_6:3264785-3265691	Control	Noni	NOTEST	0	0	0	0	1	1	no	nxf4
gene:FBgn0165899	gene:FBgn0165899	Dsec\GM10954	scaffold_6:3275601-3276620	Control	Noni	NOTEST	0	0	0	0	1	1	no	-
gene:FBgn0165900	gene:FBgn0165900	Dsec\GM10955	scaffold_6:3277519-3277741	Control	Noni	NOTEST	0	0	0	0	1	1	no	-
gene:FBgn0165901	gene:FBgn0165901	Dsec\GM10956	scaffold_6:3278157-3278422	Control	Noni	NOTEST	0	0	0	0	1	1	no	-
gene:FBgn0165902	gene:FBgn0165902	Dsec\GM10957	scaffold_3:7200177-7201482	Control	Noni	OK	37.8267	38.9614	0.0426411	0.131167	0.82185	0.944204	no	CycY
gene:FBgn0165903	gene:FBgn0165903	Dsec\GM10958	scaffold_6:3309031-3309367	Control	Noni	NOTEST	0	0	0	0	1	1	no	CG42650
gene:FBgn0165904	gene:FBgn0165904	Dsec\GM10959	scaffold_6:3324379-3326601	Control	Noni	NOTEST	0.124694	0	#NAME?	0	1	1	no	Ir84a
gene:FBgn0165905	gene:FBgn0165905	Dsec\GM10960	scaffold_6:3336110-3337023	Control	Noni	NOTEST	0.169216	0.121837	-0.473918	0	1	1	no	CR46300
gene:FBgn0165907	gene:FBgn0165907	Dsec\GM10962	scaffold_6:3337919-3340066	Control	Noni	NOTEST	0	0	0	0	1	1	no	wa-cup
gene:FBgn0165908	gene:FBgn0165908	Dsec\GM10963	scaffold_6:3356774-3358358	Control	Noni	NOTEST	0	0	0	0	1	1	no	-
gene:FBgn0165909	gene:FBgn0165909	Dsec\GM10964	scaffold_6:3445925-3450069	Control	Noni	OK	14.1312	17.7679	0.330393	0.837632	0.15065	0.48905	no	-
gene:FBgn0165910	gene:FBgn0165910	Dsec\GM10965	scaffold_6:3452615-3453968	Control	Noni	OK	220.59	213.082	-0.0499629	-0.16244	0.77535	0.930171	no	alphaTub84D <newline> alphaTub84B
gene:FBgn0165911	gene:FBgn0165911	Dsec\GM10966	scaffold_6:3464728-3466984	Control	Noni	OK	5.52835	9.94815	0.847579	1.77423	0.0029	0.058991	no	alpha-Est2
gene:FBgn0165913	gene:FBgn0165913	Dsec\GM10968	scaffold_3:7186265-7192530	Control	Noni	OK	39.2428	45.5336	0.214503	0.721072	0.2021	0.555873	no	crol
gene:FBgn0165914	gene:FBgn0165914	Dsec\GM10969	scaffold_6:3579631-3611255	Control	Noni	NOTEST	1.3331	1.53897	0.207179	0	1	1	no	Nlg1
gene:FBgn0165915	gene:FBgn0165915	Dsec\GM10970	scaffold_6:3620875-3622683	Control	Noni	NOTEST	0	0	0	0	1	1	no	CG2616
gene:FBgn0165916	gene:FBgn0165916	Dsec\GM10971	scaffold_6:3648533-3649878	Control	Noni	NOTEST	0.797942	0	#NAME?	0	1	1	no	CG10919
gene:FBgn0165917	gene:FBgn0165917	Dsec\GM10972	scaffold_6:3651154-3653306	Control	Noni	OK	31.5383	28.9098	-0.125547	-0.345926	0.5461	0.822682	no	Sp7
gene:FBgn0165919	gene:FBgn0165919	Dsec\GM10974	scaffold_6:3691358-3693692	Control	Noni	OK	11.7451	10.8295	-0.117099	-0.264528	0.6447	0.875003	no	CG2641
gene:FBgn0165920	gene:FBgn0165920	Dsec\GM10975	scaffold_6:3707468-3708249	Control	Noni	OK	104.681	85.7895	-0.287128	-0.900706	0.12255	0.449867	no	sgll
gene:FBgn0165921	gene:FBgn0165921	Dsec\GM10976	scaffold_6:3708530-3709750	Control	Noni	NOTEST	0	0.109682	inf	0	1	1	no	CG31473
gene:FBgn0165922	gene:FBgn0165922	Dsec\GM10977	scaffold_6:3712028-3712286	Control	Noni	NOTEST	1.1155	0	#NAME?	0	1	1	no	-
gene:FBgn0165923	gene:FBgn0165923	Dsec\GM10978	scaffold_56:112619-114544	Control	Noni	OK	38.293	39.3553	0.0394776	0.129193	0.81905	0.943229	no	CG9114
gene:FBgn0165924	gene:FBgn0165924	Dsec\GM10979	scaffold_3:7181739-7183148	Control	Noni	OK	2.73731	0.660656	-2.05079	-1.88056	0.00795	0.108724	no	CG14937
gene:FBgn0165925	gene:FBgn0165925	Dsec\GM10980	scaffold_6:3738022-3738259	Control	Noni	NOTEST	1.82272	0	#NAME?	0	1	1	no	-
gene:FBgn0165926	gene:FBgn0165926	Dsec\GM10981	scaffold_6:3740606-3748599	Control	Noni	NOTEST	1.6267	1.82354	0.164792	0	1	1	no	CG34384
gene:FBgn0165927	gene:FBgn0165927	Dsec\GM10982	scaffold_6:3790041-3796230	Control	Noni	OK	15.8703	15.1804	-0.0641193	-0.197112	0.72745	0.913312	no	wtrw
gene:FBgn0165928	gene:FBgn0165928	Dsec\GM10983	scaffold_6:3803163-3804575	Control	Noni	OK	17.796	23.2814	0.387628	1.02418	0.0759	0.358725	no	Taf7
gene:FBgn0165929	gene:FBgn0165929	Dsec\GM10984	scaffold_6:3809685-3810371	Control	Noni	OK	3.91518	3.48561	-0.167668	-0.186523	0.7479	0.920591	no	CG2678
gene:FBgn0165930	gene:FBgn0165930	Dsec\GM10985	scaffold_6:3810450-3811964	Control	Noni	OK	7.23417	3.26304	-1.14861	-1.49742	0.0142	0.153981	no	CG2678
gene:FBgn0165931	gene:FBgn0165931	Dsec\GM10986	scaffold_6:3816343-3818598	Control	Noni	OK	41.0542	53.9817	0.39494	1.29825	0.02165	0.189959	no	lds
gene:FBgn0165933	gene:FBgn0165933	Dsec\GM10988	scaffold_6:3873103-3873617	Control	Noni	OK	111.041	128.084	0.206001	0.549214	0.3425	0.689713	no	Os-C
gene:FBgn0165934	gene:FBgn0165934	Dsec\GM10989	scaffold_6:3889440-3890028	Control	Noni	OK	2.60164	3.09601	0.25099	0.26492	0.6491	0.87668	no	-
gene:FBgn0165935	gene:FBgn0165935	Dsec\GM10990	scaffold_3:7180190-7181421	Control	Noni	NOTEST	0	0.150774	inf	0	1	1	no	Tsp33B
gene:FBgn0165936	gene:FBgn0165936	Dsec\GM10991	scaffold_6:3893792-3895028	Control	Noni	OK	44.0237	49.513	0.169529	0.385463	0.4995	0.796924	no	PIG-H
gene:FBgn0165937	gene:FBgn0165937	Dsec\GM10992	scaffold_6:3895646-3899087	Control	Noni	OK	34.4276	40.1951	0.223457	0.733663	0.19295	0.547482	no	CG2698
gene:FBgn0165938	gene:FBgn0165938	Dsec\GM10993	scaffold_6:3903309-3904691	Control	Noni	OK	36.3807	36.3922	0.000457206	0.00139146	0.99435	0.995406	no	CG3223
gene:FBgn0165939	gene:FBgn0165939	Dsec\GM10994	scaffold_6:3907654-3910029	Control	Noni	OK	6.7429	9.68137	0.521842	1.24433	0.0342	0.241299	no	Pbp95
gene:FBgn0165940	gene:FBgn0165940	Dsec\GM10995	scaffold_6:3925236-3926247	Control	Noni	OK	36.36	31.1291	-0.224091	-0.567831	0.3155	0.672104	no	CG10903
gene:FBgn0165941	gene:FBgn0165941	Dsec\GM10996	scaffold_6:3927889-3930793	Control	Noni	OK	14.6981	16.0674	0.1285	0.384285	0.50145	0.797072	no	unc-45
gene:FBgn0165942	gene:FBgn0165942	Dsec\GM10997	scaffold_6:3947131-3993505	Control	Noni	OK	5.27984	2.92987	-0.849658	-1.37235	0.0195	0.179597	no	CG31176
gene:FBgn0165943	gene:FBgn0165943	Dsec\GM10998	scaffold_6:3995107-4000175	Control	Noni	OK	12.6357	17.5785	0.476307	1.53787	0.00625	0.0938745	no	PolA1
gene:FBgn0165944	gene:FBgn0165944	Dsec\GM10999	scaffold_6:4003872-4005065	Control	Noni	OK	101.419	81.0344	-0.32372	-0.825895	0.1531	0.491781	no	Archease
gene:FBgn0165945	gene:FBgn0165945	Dsec\GM11000	scaffold_6:4040045-4044826	Control	Noni	OK	43.943	48.6346	0.146349	0.485699	0.39915	0.734644	no	E2f1
gene:FBgn0165946	gene:FBgn0165946	Dsec\GM11001	scaffold_3:7054124-7056406	Control	Noni	NOTEST	0	0.39862	inf	0	1	1	no	-
gene:FBgn0165947	gene:FBgn0165947	Dsec\GM11002	scaffold_6:4083533-4090439	Control	Noni	OK	7.18224	8.93418	0.314903	0.982	0.0816	0.372887	no	InR
gene:FBgn0165948	gene:FBgn0165948	Dsec\GM11003	scaffold_6:4095189-4096465	Control	Noni	NOTEST	0	0	0	0	1	1	no	CG15498
gene:FBgn0165949	gene:FBgn0165949	Dsec\GM11004	scaffold_6:4106903-4114777	Control	Noni	NOTEST	0.441355	0.146524	-1.59081	0	1	1	no	slou
gene:FBgn0165950	gene:FBgn0165950	Dsec\GM11005	scaffold_6:4132092-4132531	Control	Noni	NOTEST	0	0	0	0	1	1	no	-
gene:FBgn0165951	gene:FBgn0165951	Dsec\GM11006	scaffold_6:4217190-4221271	Control	Noni	NOTEST	0.0540057	0.0955536	0.8232	0	1	1	no	lbe <newline> lbl
gene:FBgn0165952	gene:FBgn0165952	Dsec\GM11007	scaffold_6:4229208-4253747	Control	Noni	NOTEST	1.10225	0.799185	-0.463855	0	1	1	no	lbe <newline> lbl
gene:FBgn0165953	gene:FBgn0165953	Dsec\GM11008	scaffold_6:4264488-4266477	Control	Noni	NOTEST	0.0820101	0.1034	0.334358	0	1	1	no	Ugt49B2
gene:FBgn0165954	gene:FBgn0165954	Dsec\GM11009	scaffold_6:4287884-4292560	Control	Noni	OK	131.763	145.753	0.145575	0.467372	0.41675	0.748107	no	mod(mdg4) <newline> pre-mod(mdg4)-T
gene:FBgn0165955	gene:FBgn0165955	Dsec\GM11010	scaffold_6:4292752-4293497	Control	Noni	OK	46.7203	57.5887	0.301736	0.653617	0.2616	0.622752	no	pre-mod(mdg4)-O
gene:FBgn0165956	gene:FBgn0165956	Dsec\GM11011	scaffold_6:4293815-4294788	Control	Noni	OK	33.2743	31.7383	-0.0681862	-0.114777	0.8412	0.949403	no	-
gene:FBgn0165957	gene:FBgn0165957	Dsec\GM11012	scaffold_3:7035561-7036128	Control	Noni	NOTEST	0.393065	0.163416	-1.26621	0	1	1	no	CG12307
gene:FBgn0165958	gene:FBgn0165958	Dsec\GM11013	scaffold_6:4300126-4300593	Control	Noni	OK	51.0315	43.9155	-0.216657	-0.407207	0.48515	0.788936	no	pre-mod(mdg4)-C
gene:FBgn0165959	gene:FBgn0165959	Dsec\GM11014	scaffold_6:4301249-4301834	Control	Noni	OK	7.57644	5.72178	-0.405056	-0.556563	0.32465	0.678914	no	pre-mod(mdg4)-E
gene:FBgn0165960	gene:FBgn0165960	Dsec\GM11015	scaffold_6:4302223-4302547	Control	Noni	OK	29.5942	24.2225	-0.288968	-0.429492	0.45485	0.775433	no	-
gene:FBgn0165961	gene:FBgn0165961	Dsec\GM11016	scaffold_6:4305955-4306363	Control	Noni	OK	17.7389	16.8813	-0.0714916	-0.104461	0.85825	0.953254	no	pre-mod(mdg4)-K
gene:FBgn0165962	gene:FBgn0165962	Dsec\GM11017	scaffold_6:4306473-4306740	Control	Noni	OK	37.3387	50.3532	0.43141	0.597907	0.2968	0.653457	no	pre-mod(mdg4)-L
gene:FBgn0165963	gene:FBgn0165963	Dsec\GM11018	scaffold_6:4306945-4307578	Control	Noni	OK	19.9569	24.5896	0.301158	0.440273	0.4465	0.769804	no	pre-mod(mdg4)-P
gene:FBgn0165964	gene:FBgn0165964	Dsec\GM11019	scaffold_6:4307758-4307974	Control	Noni	OK	28.7329	12.8101	-1.16542	-1.37136	0.13035	0.46085	no	pre-mod(mdg4)-J
gene:FBgn0165965	gene:FBgn0165965	Dsec\GM11020	scaffold_6:4308174-4308680	Control	Noni	OK	13.488	15.1305	0.165789	0.232108	0.6898	0.899532	no	pre-mod(mdg4)-I
gene:FBgn0165966	gene:FBgn0165966	Dsec\GM11021	scaffold_6:4308866-4309157	Control	Noni	OK	20.7916	9.99434	-1.05682	-0.937806	0.09585	0.401269	no	pre-mod(mdg4)-B
gene:FBgn0165967	gene:FBgn0165967	Dsec\GM11022	scaffold_6:4309556-4309892	Control	Noni	OK	22.8384	20.76	-0.137655	-0.192142	0.73725	0.916987	no	pre-mod(mdg4)-H
gene:FBgn0165968	gene:FBgn0165968	Dsec\GM11023	scaffold_3:7030261-7032982	Control	Noni	NOTEST	0.119727	0.109182	-0.133011	0	1	1	no	CG6614
gene:FBgn0165969	gene:FBgn0165969	Dsec\GM11024	scaffold_6:4310097-4312309	Control	Noni	OK	7.37591	5.49014	-0.425979	-0.743578	0.1938	0.547696	no	-
gene:FBgn0165970	gene:FBgn0165970	Dsec\GM11025	scaffold_6:4312491-4312740	Control	Noni	OK	12.607	31.1768	1.30624	1.18169	0.04795	0.28588	no	-
gene:FBgn0165971	gene:FBgn0165971	Dsec\GM11026	scaffold_6:4313169-4313406	Control	Noni	OK	11.4626	17.897	0.642783	0.689856	0.3906	0.728123	no	-
gene:FBgn0165972	gene:FBgn0165972	Dsec\GM11027	scaffold_6:4313698-4314027	Control	Noni	OK	10.7202	7.37985	-0.538664	-0.398545	0.4728	0.781779	no	-
gene:FBgn0165973	gene:FBgn0165973	Dsec\GM11028	scaffold_6:4316758-4323551	Control	Noni	OK	7.90485	7.2444	-0.125872	-0.236119	0.68625	0.897386	no	-
gene:FBgn0165974	gene:FBgn0165974	Dsec\GM11029	scaffold_6:4341339-4344504	Control	Noni	OK	12.47	10.1848	-0.292044	-0.689964	0.23685	0.595945	no	CG16791
gene:FBgn0165975	gene:FBgn0165975	Dsec\GM11030	scaffold_3:7029415-7030168	Control	Noni	NOTEST	0.294752	0.626663	1.08819	0	1	1	no	-
gene:FBgn0165976	gene:FBgn0165976	Dsec\GM11031	scaffold_6283:1648-1855	Control	Noni	NOTEST	0	0	0	0	1	1	no	-
gene:FBgn0165977	gene:FBgn0165977	Dsec\GM11032	scaffold_3:6996066-6997250	Control	Noni	NOTEST	0	0	0	0	1	1	no	spag4
gene:FBgn0165978	gene:FBgn0165978	Dsec\GM11033	scaffold_11090:658-1078	Control	Noni	NOTEST	0	0	0	0	1	1	no	-
gene:FBgn0165979	gene:FBgn0165979	Dsec\GM11034	scaffold_3:6976411-6976555	Control	Noni	NOTEST	0	0	0	0	1	1	no	Acp33A
gene:FBgn0165981	gene:FBgn0165981	Dsec\GM11036	scaffold_5849:123-288	Control	Noni	NOTEST	0	0	0	0	1	1	no	-
gene:FBgn0165983	gene:FBgn0165983	Dsec\GM11038	scaffold_3:6976246-6976273	Control	Noni	NOTEST	0	0	0	0	1	1	no	-
gene:FBgn0165984	gene:FBgn0165984	Dsec\GM11039	scaffold_9320:1235-1439	Control	Noni	OK	11.934	1.4152	-3.076	-2.02509	0.1254	0.454138	no	-
gene:FBgn0165985	gene:FBgn0165985	Dsec\GM11040	scaffold_2597:342-1107	Control	Noni	OK	4.83803	6.77757	0.486348	0.703463	0.21785	0.574598	no	His1:CG33849 <newline> His1:CG33840 <newline> His1:CG33846 <newline> His1:CG33810 <newline> His1:CG33807 <newline> His1:CG33834 <newline> His1:CG33819 <newline> His1:CG33864 <newline> His1:CG33801 <newline> His1:CG33831 <newline> His1:CG33804 <newline> His1:CG33813 <newline> His1:CG33828 <newline> His1:CG33861 <newline> His1:CG33825 <newline> His1:CG33843 <newline> His1:CG31617 <newline> His1:CG3…
gene:FBgn0165986	gene:FBgn0165986	Dsec\GM11041	scaffold_3:6970643-6971678	Control	Noni	NOTEST	0.0556591	0	#NAME?	0	1	1	no	Mst33A
gene:FBgn0165987	gene:FBgn0165987	Dsec\GM11042	scaffold_13302:92-503	Control	Noni	OK	2.4774	2.88379	0.219138	0.147702	0.7986	0.936562	no	-
gene:FBgn0165988	gene:FBgn0165988	Dsec\GM11043	scaffold_6728:834-1038	Control	Noni	NOTEST	0	0	0	0	1	1	no	-
gene:FBgn0165989	gene:FBgn0165989	Dsec\GM11044	scaffold_2933:2387-2552	Control	Noni	NOTEST	0	0	0	0	1	1	no	-
gene:FBgn0165990	gene:FBgn0165990	Dsec\GM11045	scaffold_3:6927508-6928820	Control	Noni	OK	8.34145	5.55944	-0.585359	-0.958738	0.09075	0.392498	no	CG31706
gene:FBgn0165991	gene:FBgn0165991	Dsec\GM11046	scaffold_4050:1939-2227	Control	Noni	OK	98.208	58.1678	-0.755619	-1.34813	0.01825	0.173744	no	fs(1)Ya
gene:FBgn0165992	gene:FBgn0165992	Dsec\GM11047	scaffold_4050:906-1693	Control	Noni	NOTEST	1.04439	1.06393	0.0267436	0	1	1	no	vilya
gene:FBgn0165993	gene:FBgn0165993	Dsec\GM11048	scaffold_3:6921507-6923624	Control	Noni	OK	130.343	126.695	-0.0409586	-0.133619	0.8212	0.943841	no	CG31705
gene:FBgn0165995	gene:FBgn0165995	Dsec\GM11050	scaffold_5042:29-887	Control	Noni	OK	45.3516	45.2848	-0.00212655	-0.00567833	0.99265	0.994833	no	slmb
gene:FBgn0165996	gene:FBgn0165996	Dsec\GM11051	scaffold_3:6919889-6920641	Control	Noni	NOTEST	0	0	0	0	1	1	no	CG43153
gene:FBgn0165997	gene:FBgn0165997	Dsec\GM11052	scaffold_14366:260-623	Control	Noni	OK	8.64724	7.7569	-0.15676	-0.146293	0.799	0.936562	no	His2B:CG33894 <newline> His2B:CG33878 <newline> His2B:CG33904 <newline> His2B:CG33874 <newline> His2B:CG33892 <newline> His2B:CG33872 <newline> His2B:CG33900 <newline> His2B:CG33890 <newline> His2B:CG33886 <newline> His2B:CG33906 <newline> His2B:CG33876 <newline> His2B:CG33880 <newline> His2B:CG33898 <newline> His2B:CG33888 <newline> His2B:CG33882 <newline> His2B:CG33908 <newline> His2B:CG33884 <…
gene:FBgn0165998	gene:FBgn0165998	Dsec\GM11053	scaffold_450:5378-10174	Control	Noni	OK	22.6384	23.0388	0.0252945	0.076924	0.89265	0.96399	no	CG10096
gene:FBgn0165999	gene:FBgn0165999	Dsec\GM11054	scaffold_3:6918793-6919204	Control	Noni	NOTEST	0.472663	1.09435	1.21119	0	1	1	no	-
gene:FBgn0166000	gene:FBgn0166000	Dsec\GM11055	scaffold_450:833-1695	Control	Noni	OK	4.21809	4.86477	0.205782	0.250322	0.66485	0.887251	no	-
gene:FBgn0166001	gene:FBgn0166001	Dsec\GM11056	scaffold_450:2186-3060	Control	Noni	OK	5.40777	6.24618	0.207939	0.281981	0.61425	0.862466	no	CG33098
gene:FBgn0166002	gene:FBgn0166002	Dsec\GM11057	scaffold_170:38672-39460	Control	Noni	OK	351.589	426.727	0.27942	0.921911	0.11195	0.431398	no	Yeti
gene:FBgn0166003	gene:FBgn0166003	Dsec\GM11058	scaffold_14687:18-414	Control	Noni	OK	85.2676	122.683	0.524865	0.999712	0.08795	0.385997	no	-
gene:FBgn0166004	gene:FBgn0166004	Dsec\GM11059	scaffold_3:6917701-6918513	Control	Noni	NOTEST	0.21576	0.0898927	-1.26315	0	1	1	no	CG14930
gene:FBgn0166005	gene:FBgn0166005	Dsec\GM11060	scaffold_3:6906415-6912932	Control	Noni	OK	21.7561	24.7672	0.187014	0.620507	0.2761	0.634564	no	Dlg5
gene:FBgn0166006	gene:FBgn0166006	Dsec\GM11061	scaffold_361:5330-9675	Control	Noni	NOTEST	0	0	0	0	1	1	no	CG13131
gene:FBgn0166007	gene:FBgn0166007	Dsec\GM11062	scaffold_361:901-2447	Control	Noni	NOTEST	0	0.0363366	inf	0	1	1	no	CG13131
gene:FBgn0166008	gene:FBgn0166008	Dsec\GM11063	scaffold_361:2989-4553	Control	Noni	OK	31.328	31.5723	0.0112102	0.0301936	0.9628	0.985022	no	Trp1
gene:FBgn0166009	gene:FBgn0166009	Dsec\GM11064	scaffold_3:6891933-6893896	Control	Noni	OK	9.65884	9.93578	0.0407821	0.0936427	0.87095	0.956376	no	Cog8
gene:FBgn0166010	gene:FBgn0166010	Dsec\GM11065	scaffold_361:10217-11161	Control	Noni	OK	24.0617	26.214	0.1236	0.286192	0.6263	0.869024	no	-
gene:FBgn0166011	gene:FBgn0166011	Dsec\GM11066	scaffold_3:6880203-6881739	Control	Noni	NOTEST	0.462194	0.103884	-2.15352	0	1	1	no	-
gene:FBgn0166012	gene:FBgn0166012	Dsec\GM11067	scaffold_3:6848780-6879110	Control	Noni	NOTEST	0	0	0	0	1	1	no	-
gene:FBgn0166013	gene:FBgn0166013	Dsec\GM11068	scaffold_495:8477-9389	Control	Noni	NOTEST	0	0.0625062	inf	0	1	1	no	-
gene:FBgn0166014	gene:FBgn0166014	Dsec\GM11069	scaffold_2631:3365-3665	Control	Noni	OK	106.411	136.764	0.362045	0.594712	0.30985	0.665098	no	-
gene:FBgn0166016	gene:FBgn0166016	Dsec\GM11071	scaffold_8620:1011-1450	Control	Noni	NOTEST	0	0	0	0	1	1	no	Lcp65Ac <newline> Lcp65Ad
gene:FBgn0166017	gene:FBgn0166017	Dsec\GM11072	scaffold_155:43780-48844	Control	Noni	NOTEST	0	0.0728826	inf	0	1	1	no	Spn42Db
gene:FBgn0166018	gene:FBgn0166018	Dsec\GM11073	scaffold_3:6833445-6840143	Control	Noni	OK	2.58761	2.3017	-0.168923	-0.267732	0.63895	0.872837	no	-
gene:FBgn0166019	gene:FBgn0166019	Dsec\GM11074	scaffold_155:34902-43169	Control	Noni	OK	30.4707	24.0947	-0.338706	-0.901646	0.11675	0.44103	no	Spn42Da
gene:FBgn0166020	gene:FBgn0166020	Dsec\GM11075	scaffold_155:27040-30877	Control	Noni	OK	62.448	64.6564	0.0501381	0.166525	0.77015	0.928614	no	coro
gene:FBgn0166021	gene:FBgn0166021	Dsec\GM11076	scaffold_155:2755-2965	Control	Noni	NOTEST	0	0	0	0	1	1	no	CG9445
gene:FBgn0166022	gene:FBgn0166022	Dsec\GM11077	scaffold_155:0-766	Control	Noni	OK	3.77052	0.569431	-2.72717	-1.09664	0.14845	0.484551	no	CG15236
gene:FBgn0166023	gene:FBgn0166023	Dsec\GM11078	scaffold_155:8198-9960	Control	Noni	NOTEST	0	0	0	0	1	1	no	-
gene:FBgn0166025	gene:FBgn0166025	Dsec\GM11080	scaffold_3:6830967-6833360	Control	Noni	OK	2.72352	2.46775	-0.14228	-0.234741	0.67655	0.892857	no	salm
gene:FBgn0166026	gene:FBgn0166026	Dsec\GM11081	scaffold_5327:81-261	Control	Noni	NOTEST	0	0	0	0	1	1	no	-
gene:FBgn0166027	gene:FBgn0166027	Dsec\GM11082	scaffold_98:53399-53678	Control	Noni	NOTEST	0	0	0	0	1	1	no	-
gene:FBgn0166028	gene:FBgn0166028	Dsec\GM11083	scaffold_3:6737038-6737761	Control	Noni	NOTEST	0.452659	0	#NAME?	0	1	1	no	CG14926
gene:FBgn0166029	gene:FBgn0166029	Dsec\GM11084	scaffold_98:60627-61023	Control	Noni	NOTEST	0	0	0	0	1	1	no	-
gene:FBgn0166030	gene:FBgn0166030	Dsec\GM11085	scaffold_8480:827-1549	Control	Noni	OK	44.8331	64.2234	0.518533	1.43926	0.01505	0.157899	no	CG12795
gene:FBgn0166031	gene:FBgn0166031	Dsec\GM11086	scaffold_3:6718180-6723455	Control	Noni	NOTEST	0.362748	0	#NAME?	0	1	1	no	-
gene:FBgn0166032	gene:FBgn0166032	Dsec\GM11087	scaffold_3:6714248-6714518	Control	Noni	NOTEST	0	0	0	0	1	1	no	-
gene:FBgn0166033	gene:FBgn0166033	Dsec\GM11088	scaffold_1108:8741-9391	Control	Noni	NOTEST	0	0	0	0	1	1	no	-
gene:FBgn0166034	gene:FBgn0166034	Dsec\GM11089	scaffold_1108:8741-9391	Control	Noni	NOTEST	0	0	0	0	1	1	no	CG2217
gene:FBgn0166036	gene:FBgn0166036	Dsec\GM11091	scaffold_3:6681378-6682407	Control	Noni	NOTEST	0.0625277	0.0927833	0.56937	0	1	1	no	Osi21
gene:FBgn0166037	gene:FBgn0166037	Dsec\GM11092	scaffold_59:150636-152787	Control	Noni	OK	117.424	140.712	0.261019	0.861918	0.13915	0.473177	no	CG10417
gene:FBgn0166038	gene:FBgn0166038	Dsec\GM11093	scaffold_59:144956-145352	Control	Noni	NOTEST	2.09177	0.708423	-1.56204	0	1	1	no	IFT20
gene:FBgn0166039	gene:FBgn0166039	Dsec\GM11094	scaffold_59:140196-140391	Control	Noni	NOTEST	0	0	0	0	1	1	no	CNBP <newline> lin-28
gene:FBgn0166040	gene:FBgn0166040	Dsec\GM11095	scaffold_59:129567-130522	Control	Noni	OK	118.504	135.617	0.194605	0.644376	0.26675	0.627095	no	CG10465
gene:FBgn0166041	gene:FBgn0166041	Dsec\GM11096	scaffold_59:10694-66914	Control	Noni	OK	16.6696	21.6507	0.377194	1.25408	0.03235	0.234688	no	Nipped-A
gene:FBgn0166042	gene:FBgn0166042	Dsec\GM11097	scaffold_59:7152-7824	Control	Noni	NOTEST	0	0	0	0	1	1	no	-
gene:FBgn0166043	gene:FBgn0166043	Dsec\GM11098	scaffold_3:6664715-6665362	Control	Noni	OK	9.88572	14.658	0.568275	0.860693	0.142	0.477414	no	-
gene:FBgn0166044	gene:FBgn0166044	Dsec\GM11099	scaffold_59:108578-109262	Control	Noni	OK	105.913	121.703	0.200483	0.603678	0.2971	0.65399	no	d4
gene:FBgn0166045	gene:FBgn0166045	Dsec\GM11100	scaffold_59:109689-109977	Control	Noni	OK	203.655	136.074	-0.581732	-1.29025	0.02735	0.21571	no	d4
gene:FBgn0166046	gene:FBgn0166046	Dsec\GM11101	scaffold_59:115654-118068	Control	Noni	OK	136.569	153.354	0.167233	0.560544	0.33715	0.68707	no	sxc
gene:FBgn0166047	gene:FBgn0166047	Dsec\GM11102	scaffold_59:144414-144948	Control	Noni	OK	91.0965	109.283	0.262596	0.771337	0.1833	0.536523	no	CG10395
gene:FBgn0166048	gene:FBgn0166048	Dsec\GM11103	scaffold_59:146586-147117	Control	Noni	NOTEST	0	0.408324	inf	0	1	1	no	COX4L
gene:FBgn0166049	gene:FBgn0166049	Dsec\GM11104	scaffold_59:161490-162034	Control	Noni	NOTEST	0.384223	0	#NAME?	0	1	1	no	-
gene:FBgn0166051	gene:FBgn0166051	Dsec\GM11106	scaffold_6913:72-420	Control	Noni	NOTEST	1.46299	1.32257	-0.145568	0	1	1	no	-
gene:FBgn0166053	gene:FBgn0166053	Dsec\GM11108	scaffold_930:4644-4899	Control	Noni	NOTEST	0	0	0	0	1	1	no	-
gene:FBgn0166054	gene:FBgn0166054	Dsec\GM11109	scaffold_930:3861-4317	Control	Noni	NOTEST	0	0	0	0	1	1	no	-
gene:FBgn0166055	gene:FBgn0166055	Dsec\GM11110	scaffold_3637:300-1065	Control	Noni	OK	4.15528	6.22235	0.582512	0.794423	0.17325	0.521283	no	His1:CG33849 <newline> His1:CG33840 <newline> His1:CG33846 <newline> His1:CG33810 <newline> His1:CG33807 <newline> His1:CG33834 <newline> His1:CG33819 <newline> His1:CG33864 <newline> His1:CG33801 <newline> His1:CG33831 <newline> His1:CG33804 <newline> His1:CG33813 <newline> His1:CG33828 <newline> His1:CG33861 <newline> His1:CG33825 <newline> His1:CG33843 <newline> His1:CG31617 <newline> His1:CG3…
gene:FBgn0166056	gene:FBgn0166056	Dsec\GM11111	scaffold_3637:2088-2463	Control	Noni	OK	16.4468	10.4797	-0.650218	-0.84361	0.1476	0.483591	no	His2A:CG31618 <newline> His2A:CG33832 <newline> His2A:CG33844 <newline> His2A:CG33862 <newline> His2A:CG33853 <newline> His2A:CG33865 <newline> His2A:CG33859 <newline> His2A:CG33838 <newline> His2A:CG33847 <newline> His2A:CG33826 <newline> His2A:CG33808 <newline> His2A:CG33829 <newline> His2A:CG33823 <newline> His2A:CG33856 <newline> His2A:CG33820 <newline> His2A:CG33817 <newline> His2A:CG33850 <…
gene:FBgn0166057	gene:FBgn0166057	Dsec\GM11112	scaffold_3:6562503-6571797	Control	Noni	OK	6.14123	3.70284	-0.729895	-1.36012	0.02055	0.183732	no	Ca-beta
gene:FBgn0166058	gene:FBgn0166058	Dsec\GM11113	scaffold_108:29346-33568	Control	Noni	NOTEST	0.985591	1.18342	0.263897	0	1	1	no	CG17707
gene:FBgn0166059	gene:FBgn0166059	Dsec\GM11114	scaffold_108:10668-12565	Control	Noni	NOTEST	1.00792	0.592193	-0.767239	0	1	1	no	CG17636
gene:FBgn0166060	gene:FBgn0166060	Dsec\GM11115	scaffold_108:15248-25920	Control	Noni	OK	33.2527	40.2032	0.27384	0.908489	0.11325	0.434042	no	RhoGAP1A
gene:FBgn0166061	gene:FBgn0166061	Dsec\GM11116	scaffold_108:70722-73200	Control	Noni	NOTEST	2.02326	1.46003	-0.470682	0	1	1	no	tyn
gene:FBgn0166062	gene:FBgn0166062	Dsec\GM11117	scaffold_3:6560519-6561419	Control	Noni	OK	15.3838	8.25215	-0.89857	-1.57892	0.0073	0.103394	no	-
gene:FBgn0166063	gene:FBgn0166063	Dsec\GM11118	scaffold_12932:25-661	Control	Noni	OK	11.0566	15.7036	0.506193	0.888151	0.12555	0.454536	no	-
gene:FBgn0166064	gene:FBgn0166064	Dsec\GM11119	scaffold_359:7736-7892	Control	Noni	NOTEST	0	0	0	0	1	1	no	-
gene:FBgn0166065	gene:FBgn0166065	Dsec\GM11120	scaffold_359:2983-4287	Control	Noni	OK	161.487	154.316	-0.0655326	-0.223739	0.7014	0.903885	no	eIF3j
gene:FBgn0166066	gene:FBgn0166066	Dsec\GM11121	scaffold_359:5126-6474	Control	Noni	OK	37.8068	40.2996	0.0921209	0.282838	0.63155	0.870228	no	CG12134
gene:FBgn0166067	gene:FBgn0166067	Dsec\GM11122	scaffold_3:6552919-6556864	Control	Noni	OK	329.221	337.026	0.0338059	0.108713	0.8512	0.951442	no	CG6287
gene:FBgn0166068	gene:FBgn0166068	Dsec\GM11123	scaffold_4491:66-837	Control	Noni	OK	2.93529	2.74522	-0.0965826	-0.110069	0.8463	0.951247	no	His1:CG33849 <newline> His1:CG33840 <newline> His1:CG33846 <newline> His1:CG33810 <newline> His1:CG33807 <newline> His1:CG33834 <newline> His1:CG33819 <newline> His1:CG33864 <newline> His1:CG33801 <newline> His1:CG33831 <newline> His1:CG33804 <newline> His1:CG33813 <newline> His1:CG33828 <newline> His1:CG33861 <newline> His1:CG33825 <newline> His1:CG33843 <newline> His1:CG31617 <newline> His1:CG3…
gene:FBgn0166069	gene:FBgn0166069	Dsec\GM11124	scaffold_8632:1083-1386	Control	Noni	OK	42.0819	46.7148	0.150679	0.246915	0.6702	0.889354	no	Elba2
gene:FBgn0166070	gene:FBgn0166070	Dsec\GM11125	scaffold_3:6540722-6550199	Control	Noni	NOTEST	0.771859	0.669526	-0.205198	0	1	1	no	Gyc32E
gene:FBgn0166071	gene:FBgn0166071	Dsec\GM11126	scaffold_131:12455-13199	Control	Noni	OK	30.1799	47.1465	0.643561	1.57825	0.0073	0.103394	no	CG12567
gene:FBgn0166072	gene:FBgn0166072	Dsec\GM11127	scaffold_3:6530402-6531563	Control	Noni	OK	28.1569	39.769	0.498152	1.41139	0.0167	0.166411	no	RfC38
gene:FBgn0166073	gene:FBgn0166073	Dsec\GM11128	scaffold_14110:230-804	Control	Noni	OK	8.07377	10.5347	0.383839	0.483643	0.4036	0.739106	no	-
gene:FBgn0166075	gene:FBgn0166075	Dsec\GM11130	scaffold_129:42915-43878	Control	Noni	OK	1.38473	4.81786	1.79879	2.06899	0.004	0.0719237	no	CG15414
gene:FBgn0166076	gene:FBgn0166076	Dsec\GM11131	scaffold_129:29907-31951	Control	Noni	OK	28.2706	33.154	0.229882	0.718427	0.20515	0.558693	no	Pif1
gene:FBgn0166077	gene:FBgn0166077	Dsec\GM11132	scaffold_129:25362-27742	Control	Noni	OK	4.54734	3.48313	-0.384638	-0.774169	0.17445	0.522934	no	msl-2
gene:FBgn0166078	gene:FBgn0166078	Dsec\GM11133	scaffold_129:22499-23958	Control	Noni	OK	46.1607	40.9622	-0.17237	-0.53701	0.34525	0.691089	no	CG3246
gene:FBgn0166079	gene:FBgn0166079	Dsec\GM11134	scaffold_129:16008-19121	Control	Noni	OK	6.34714	7.16621	0.175104	0.423078	0.46825	0.779842	no	Cog3
gene:FBgn0166080	gene:FBgn0166080	Dsec\GM11135	scaffold_3:6524192-6524861	Control	Noni	OK	47.2928	42.6674	-0.148487	-0.368543	0.526	0.811383	no	Csl4
gene:FBgn0166081	gene:FBgn0166081	Dsec\GM11136	scaffold_129:8141-9651	Control	Noni	OK	13.5221	12.2238	-0.145618	-0.32917	0.5639	0.831622	no	CG2772
gene:FBgn0166082	gene:FBgn0166082	Dsec\GM11137	scaffold_129:11912-13684	Control	Noni	OK	46.1093	50.42	0.128938	0.419469	0.4606	0.778002	no	Snx1
gene:FBgn0166083	gene:FBgn0166083	Dsec\GM11138	scaffold_129:14706-15674	Control	Noni	OK	46.2443	64.7129	0.484778	1.41614	0.01495	0.157434	no	CG12795
gene:FBgn0166084	gene:FBgn0166084	Dsec\GM11139	scaffold_129:19511-22377	Control	Noni	OK	10.9097	11.2538	0.0448031	0.125318	0.8322	0.946404	no	Sec5
gene:FBgn0166085	gene:FBgn0166085	Dsec\GM11140	scaffold_129:28479-29382	Control	Noni	OK	783.469	787.435	0.00728403	0.023207	0.96675	0.98664	no	ND-PDSW
gene:FBgn0166086	gene:FBgn0166086	Dsec\GM11141	scaffold_129:32293-34393	Control	Noni	NOTEST	0.0483117	0	#NAME?	0	1	1	no	CG31776
gene:FBgn0166087	gene:FBgn0166087	Dsec\GM11142	scaffold_129:34795-36960	Control	Noni	OK	5.46207	3.03818	-0.846243	-1.53322	0.00955	0.121314	no	Pgant4
gene:FBgn0166088	gene:FBgn0166088	Dsec\GM11143	scaffold_129:40578-41338	Control	Noni	OK	620.368	550.1	-0.173433	-0.569173	0.31635	0.672415	no	Thor
gene:FBgn0166089	gene:FBgn0166089	Dsec\GM11144	scaffold_12791:233-410	Control	Noni	NOTEST	0	0	0	0	1	1	no	-
gene:FBgn0166090	gene:FBgn0166090	Dsec\GM11145	scaffold_3:6522145-6522972	Control	Noni	NOTEST	0.15644	0	#NAME?	0	1	1	no	CG14921
gene:FBgn0166091	gene:FBgn0166091	Dsec\GM11146	scaffold_13688:21-367	Control	Noni	OK	6.94192	0	#NAME?	#NAME?	0.00405	0.0721346	no	-
gene:FBgn0166092	gene:FBgn0166092	Dsec\GM11147	scaffold_5390:149-1902	Control	Noni	OK	6.65322	6.98329	0.0698534	0.130324	0.81615	0.942558	no	mthl3 <newline> mth <newline> mthl4 <newline> mthl2
gene:FBgn0166093	gene:FBgn0166093	Dsec\GM11148	scaffold_9572:172-583	Control	Noni	OK	2.67768	2.88445	0.107309	0.0754971	0.9092	0.969733	no	-
gene:FBgn0166094	gene:FBgn0166094	Dsec\GM11149	scaffold_9572:867-1179	Control	Noni	OK	8.87144	1.50821	-2.55633	-1.78472	0.24505	0.603668	no	-
gene:FBgn0166095	gene:FBgn0166095	Dsec\GM11150	scaffold_2072:1546-1877	Control	Noni	OK	0	4.70729	inf	#NAME?	0.02305	0.196751	no	-
gene:FBgn0166096	gene:FBgn0166096	Dsec\GM11151	scaffold_2072:1546-1877	Control	Noni	NOTEST	0	0.459316	inf	0	1	1	no	-
gene:FBgn0166097	gene:FBgn0166097	Dsec\GM11152	scaffold_3:6517536-6521563	Control	Noni	OK	30.237	34.1152	0.1741	0.58106	0.3115	0.666868	no	CG6230
gene:FBgn0166098	gene:FBgn0166098	Dsec\GM11153	scaffold_181:3590-4025	Control	Noni	NOTEST	0	0	0	0	1	1	no	-
gene:FBgn0166099	gene:FBgn0166099	Dsec\GM11154	scaffold_181:8557-9886	Control	Noni	NOTEST	0.0625292	0	#NAME?	0	1	1	no	-
gene:FBgn0166100	gene:FBgn0166100	Dsec\GM11155	scaffold_181:11622-13041	Control	Noni	NOTEST	0.0523414	0.370548	2.82364	0	1	1	no	-
gene:FBgn0166101	gene:FBgn0166101	Dsec\GM11156	scaffold_3:6512150-6514268	Control	Noni	OK	5.65037	6.8897	0.286095	0.593675	0.29805	0.654917	no	CG6201
gene:FBgn0166102	gene:FBgn0166102	Dsec\GM11157	scaffold_135:39095-80771	Control	Noni	NOTEST	0	0	0	0	1	1	no	-
gene:FBgn0166103	gene:FBgn0166103	Dsec\GM11158	scaffold_3:6503944-6507570	Control	Noni	OK	26.4018	27.8217	0.0755725	0.247825	0.6721	0.890517	no	Reps
gene:FBgn0166104	gene:FBgn0166104	Dsec\GM11159	scaffold_500:8410-8722	Control	Noni	OK	9.82416	9.32511	-0.0752126	-0.0680459	0.9231	0.973832	no	-
gene:FBgn0166105	gene:FBgn0166105	Dsec\GM11160	scaffold_3:6497022-6501903	Control	Noni	OK	32.5797	35.5002	0.12385	0.413017	0.47265	0.781645	no	Ge-1
gene:FBgn0166106	gene:FBgn0166106	Dsec\GM11161	scaffold_500:6966-7338	Control	Noni	OK	9.65924	10.2537	0.0861632	0.088634	0.86935	0.955428	no	His2B:CG33894 <newline> His2B:CG33878 <newline> His2B:CG33904 <newline> His2B:CG33874 <newline> His2B:CG33892 <newline> His2B:CG33872 <newline> His2B:CG33900 <newline> His2B:CG33890 <newline> His2B:CG33886 <newline> His2B:CG33906 <newline> His2B:CG33876 <newline> His2B:CG33880 <newline> His2B:CG33898 <newline> His2B:CG33888 <newline> His2B:CG33882 <newline> His2B:CG33908 <newline> His2B:CG33884 <…
gene:FBgn0166107	gene:FBgn0166107	Dsec\GM11162	scaffold_500:3398-3710	Control	Noni	OK	5.7111	8.40616	0.557679	0.434626	0.4477	0.770667	no	-
gene:FBgn0166108	gene:FBgn0166108	Dsec\GM11163	scaffold_500:1958-2330	Control	Noni	OK	10.9026	10.5333	-0.0497194	-0.0552699	0.9421	0.979621	no	His2B:CG33894 <newline> His2B:CG33878 <newline> His2B:CG33904 <newline> His2B:CG33874 <newline> His2B:CG33892 <newline> His2B:CG33872 <newline> His2B:CG33900 <newline> His2B:CG33890 <newline> His2B:CG33886 <newline> His2B:CG33906 <newline> His2B:CG33876 <newline> His2B:CG33880 <newline> His2B:CG33898 <newline> His2B:CG33888 <newline> His2B:CG33882 <newline> His2B:CG33908 <newline> His2B:CG33884 <…
gene:FBgn0166109	gene:FBgn0166109	Dsec\GM11164	scaffold_500:757-1522	Control	Noni	OK	3.27461	4.11611	0.329961	0.40925	0.47005	0.780913	no	His1:CG33849 <newline> His1:CG33840 <newline> His1:CG33846 <newline> His1:CG33810 <newline> His1:CG33807 <newline> His1:CG33834 <newline> His1:CG33819 <newline> His1:CG33864 <newline> His1:CG33801 <newline> His1:CG33831 <newline> His1:CG33804 <newline> His1:CG33813 <newline> His1:CG33828 <newline> His1:CG33861 <newline> His1:CG33825 <newline> His1:CG33843 <newline> His1:CG31617 <newline> His1:CG3…
gene:FBgn0166110	gene:FBgn0166110	Dsec\GM11165	scaffold_500:2556-2931	Control	Noni	OK	11.5494	16.6962	0.531703	0.69525	0.2199	0.576232	no	His2A:CG31618 <newline> His2A:CG33832 <newline> His2A:CG33844 <newline> His2A:CG33862 <newline> His2A:CG33853 <newline> His2A:CG33865 <newline> His2A:CG33859 <newline> His2A:CG33838 <newline> His2A:CG33847 <newline> His2A:CG33826 <newline> His2A:CG33808 <newline> His2A:CG33829 <newline> His2A:CG33823 <newline> His2A:CG33856 <newline> His2A:CG33820 <newline> His2A:CG33817 <newline> His2A:CG33850 <…
gene:FBgn0166111	gene:FBgn0166111	Dsec\GM11166	scaffold_500:3990-4401	Control	Noni	OK	1.29305	2.27348	0.814122	0.401247	0.40975	0.743625	no	-
gene:FBgn0166112	gene:FBgn0166112	Dsec\GM11167	scaffold_500:5765-6530	Control	Noni	OK	3.88019	3.83964	-0.0151565	-0.0193536	0.9645	0.985756	no	His1:CG33849 <newline> His1:CG33840 <newline> His1:CG33846 <newline> His1:CG33810 <newline> His1:CG33807 <newline> His1:CG33834 <newline> His1:CG33819 <newline> His1:CG33864 <newline> His1:CG33801 <newline> His1:CG33831 <newline> His1:CG33804 <newline> His1:CG33813 <newline> His1:CG33828 <newline> His1:CG33861 <newline> His1:CG33825 <newline> His1:CG33843 <newline> His1:CG31617 <newline> His1:CG3…
gene:FBgn0166113	gene:FBgn0166113	Dsec\GM11168	scaffold_500:7564-7939	Control	Noni	OK	14.7339	12.0253	-0.293067	-0.371315	0.5049	0.79909	no	His2A:CG31618 <newline> His2A:CG33832 <newline> His2A:CG33844 <newline> His2A:CG33862 <newline> His2A:CG33853 <newline> His2A:CG33865 <newline> His2A:CG33859 <newline> His2A:CG33838 <newline> His2A:CG33847 <newline> His2A:CG33826 <newline> His2A:CG33808 <newline> His2A:CG33829 <newline> His2A:CG33823 <newline> His2A:CG33856 <newline> His2A:CG33820 <newline> His2A:CG33817 <newline> His2A:CG33850 <…
gene:FBgn0166114	gene:FBgn0166114	Dsec\GM11169	scaffold_2707:4005-4404	Control	Noni	NOTEST	0	0	0	0	1	1	no	-
gene:FBgn0166115	gene:FBgn0166115	Dsec\GM11170	scaffold_2707:1258-1501	Control	Noni	NOTEST	0	0	0	0	1	1	no	-
gene:FBgn0166116	gene:FBgn0166116	Dsec\GM11171	scaffold_3:6485110-6486507	Control	Noni	NOTEST	0	0.255973	inf	0	1	1	no	AstCC
gene:FBgn0166117	gene:FBgn0166117	Dsec\GM11172	scaffold_9647:732-1385	Control	Noni	OK	67.1608	77.7505	0.211232	0.43169	0.4416	0.765792	no	-
gene:FBgn0166118	gene:FBgn0166118	Dsec\GM11173	scaffold_3057:1796-2316	Control	Noni	NOTEST	0	0	0	0	1	1	no	-
gene:FBgn0166119	gene:FBgn0166119	Dsec\GM11174	scaffold_3:6478173-6478659	Control	Noni	OK	36.7093	27.4406	-0.419833	-0.718859	0.21855	0.575239	no	AstC
gene:FBgn0166120	gene:FBgn0166120	Dsec\GM11175	scaffold_177:14414-15955	Control	Noni	NOTEST	0.505284	0.278383	-0.860022	0	1	1	no	Fili
gene:FBgn0166121	gene:FBgn0166121	Dsec\GM11176	scaffold_177:23149-23878	Control	Noni	OK	3.55251	2.84989	-0.317933	-0.301806	0.6032	0.854126	no	CG13488
gene:FBgn0166122	gene:FBgn0166122	Dsec\GM11177	scaffold_6985:177-1166	Control	Noni	NOTEST	0	0.246394	inf	0	1	1	no	Arc1 <newline> Arc2
gene:FBgn0166123	gene:FBgn0166123	Dsec\GM11178	scaffold_1207:3742-4141	Control	Noni	NOTEST	0	0	0	0	1	1	no	-
gene:FBgn0166124	gene:FBgn0166124	Dsec\GM11179	scaffold_3:6469366-6471586	Control	Noni	NOTEST	0.336912	0	#NAME?	0	1	1	no	-
gene:FBgn0166125	gene:FBgn0166125	Dsec\GM11180	scaffold_813:6402-6777	Control	Noni	OK	11.1703	11.1217	-0.00628713	-0.0077088	0.9589	0.984191	no	His2A:CG31618 <newline> His2A:CG33832 <newline> His2A:CG33844 <newline> His2A:CG33862 <newline> His2A:CG33853 <newline> His2A:CG33865 <newline> His2A:CG33859 <newline> His2A:CG33838 <newline> His2A:CG33847 <newline> His2A:CG33826 <newline> His2A:CG33808 <newline> His2A:CG33829 <newline> His2A:CG33823 <newline> His2A:CG33856 <newline> His2A:CG33820 <newline> His2A:CG33817 <newline> His2A:CG33850 <…
gene:FBgn0166126	gene:FBgn0166126	Dsec\GM11181	scaffold_813:4956-5367	Control	Noni	NOTEST	1.75955	2.04214	0.214872	0	1	1	no	-
gene:FBgn0166127	gene:FBgn0166127	Dsec\GM11182	scaffold_813:2833-3598	Control	Noni	OK	2.26614	2.82669	0.318879	0.344581	0.5518	0.826057	no	His1:CG33849 <newline> His1:CG33840 <newline> His1:CG33846 <newline> His1:CG33810 <newline> His1:CG33807 <newline> His1:CG33834 <newline> His1:CG33819 <newline> His1:CG33864 <newline> His1:CG33801 <newline> His1:CG33831 <newline> His1:CG33804 <newline> His1:CG33813 <newline> His1:CG33828 <newline> His1:CG33861 <newline> His1:CG33825 <newline> His1:CG33843 <newline> His1:CG31617 <newline> His1:CG3…
gene:FBgn0166128	gene:FBgn0166128	Dsec\GM11183	scaffold_813:1571-1946	Control	Noni	OK	10.638	12.9277	0.28123	0.296894	0.59885	0.852592	no	-
gene:FBgn0166129	gene:FBgn0166129	Dsec\GM11184	scaffold_813:129-540	Control	Noni	OK	3.34963	3.11068	-0.106771	-0.0926057	0.91305	0.97021	no	-
gene:FBgn0166130	gene:FBgn0166130	Dsec\GM11185	scaffold_813:818-1099	Control	Noni	OK	14.2805	32.965	1.20689	1.07478	0.0633	0.326458	no	-
gene:FBgn0166131	gene:FBgn0166131	Dsec\GM11186	scaffold_813:2202-2397	Control	Noni	OK	29.3204	7.54853	-1.95764	-1.95385	0.12655	0.455242	no	His2B:CG33894 <newline> His2B:CG33878 <newline> His2B:CG33904 <newline> His2B:CG33874 <newline> His2B:CG33892 <newline> His2B:CG33872 <newline> His2B:CG33900 <newline> His2B:CG33890 <newline> His2B:CG33886 <newline> His2B:CG33906 <newline> His2B:CG33876 <newline> His2B:CG33880 <newline> His2B:CG33898 <newline> His2B:CG33888 <newline> His2B:CG33882 <newline> His2B:CG33908 <newline> His2B:CG33884 <…
gene:FBgn0166132	gene:FBgn0166132	Dsec\GM11187	scaffold_813:5652-5964	Control	Noni	OK	11.6211	6.76788	-0.779969	-0.656653	0.23225	0.590407	no	-
gene:FBgn0166133	gene:FBgn0166133	Dsec\GM11188	scaffold_3:6432190-6456615	Control	Noni	OK	7.82647	6.25502	-0.323346	-0.569989	0.3158	0.672343	no	Samuel
gene:FBgn0166134	gene:FBgn0166134	Dsec\GM11189	scaffold_13559:22-889	Control	Noni	NOTEST	1.95266	0.85588	-1.18996	0	1	1	no	fs(1)Yb
gene:FBgn0166135	gene:FBgn0166135	Dsec\GM11190	scaffold_2754:3775-4318	Control	Noni	OK	9.35674	9.19751	-0.0247631	-0.0324787	0.96265	0.985022	no	Srpk79D
gene:FBgn0166137	gene:FBgn0166137	Dsec\GM11192	scaffold_44:227061-251128	Control	Noni	OK	3.94559	18.9201	2.2616	0.144459	0.34875	0.694308	no	-
gene:FBgn0166138	gene:FBgn0166138	Dsec\GM11193	scaffold_3:6415563-6415914	Control	Noni	OK	35.652	28.2174	-0.337397	-0.533896	0.34735	0.692618	no	-
gene:FBgn0166139	gene:FBgn0166139	Dsec\GM11194	scaffold_44:227061-251128	Control	Noni	OK	272.618	279.001	0.0333892	0.0818591	0.88655	0.962229	no	ND-75
gene:FBgn0166140	gene:FBgn0166140	Dsec\GM11195	scaffold_44:227061-251128	Control	Noni	OK	848.199	595.387	-0.510577	-0.199586	0.8428	0.949598	no	-
gene:FBgn0166141	gene:FBgn0166141	Dsec\GM11196	scaffold_44:227061-251128	Control	Noni	OK	66.1802	84.1356	0.346317	0.141383	0.78615	0.932812	no	sni
gene:FBgn0166142	gene:FBgn0166142	Dsec\GM11197	scaffold_44:226704-226998	Control	Noni	OK	172.177	117.751	-0.548157	-1.22617	0.0355	0.243928	no	sni
gene:FBgn0166143	gene:FBgn0166143	Dsec\GM11198	scaffold_44:152092-156611	Control	Noni	OK	19.9591	25.3077	0.342529	1.11898	0.05145	0.295831	no	slpr
gene:FBgn0166145	gene:FBgn0166145	Dsec\GM11200	scaffold_44:148123-150199	Control	Noni	NOTEST	1.49635	1.25096	-0.258408	0	1	1	no	CG2278
gene:FBgn0166146	gene:FBgn0166146	Dsec\GM11201	scaffold_44:144450-145903	Control	Noni	NOTEST	0.260185	0.693598	1.41456	0	1	1	no	Or7a
gene:FBgn0166147	gene:FBgn0166147	Dsec\GM11202	scaffold_44:141903-142881	Control	Noni	NOTEST	0.116396	0	#NAME?	0	1	1	no	CG10761
gene:FBgn0166148	gene:FBgn0166148	Dsec\GM11203	scaffold_3:6411459-6412541	Control	Noni	OK	23.4654	24.1407	0.0409342	0.102032	0.85975	0.953264	no	Art8
gene:FBgn0166149	gene:FBgn0166149	Dsec\GM11204	scaffold_44:136146-137572	Control	Noni	OK	13.2364	15.6765	0.244094	0.605069	0.2936	0.650829	no	Traf6
gene:FBgn0166150	gene:FBgn0166150	Dsec\GM11205	scaffold_44:131475-132552	Control	Noni	OK	20.7178	25.0833	0.275855	0.690016	0.23275	0.590622	no	Gbeta5
gene:FBgn0166151	gene:FBgn0166151	Dsec\GM11206	scaffold_44:124563-126060	Control	Noni	OK	104.243	92.0344	-0.179706	-0.601748	0.29565	0.652322	no	alpha-PheRS
gene:FBgn0166152	gene:FBgn0166152	Dsec\GM11207	scaffold_44:123189-124086	Control	Noni	OK	38.4138	31.8493	-0.270361	-0.752676	0.19345	0.547669	no	CG17982
gene:FBgn0166153	gene:FBgn0166153	Dsec\GM11208	scaffold_44:119838-121299	Control	Noni	OK	35.5987	44.109	0.309248	0.974723	0.0862	0.382166	no	Smox
gene:FBgn0166154	gene:FBgn0166154	Dsec\GM11209	scaffold_44:101892-107689	Control	Noni	NOTEST	0.235271	0	#NAME?	0	1	1	no	cyr
gene:FBgn0166155	gene:FBgn0166155	Dsec\GM11210	scaffold_44:99397-101289	Control	Noni	OK	26.2505	28.911	0.139273	0.43661	0.4431	0.766747	no	CG2260
gene:FBgn0166156	gene:FBgn0166156	Dsec\GM11211	scaffold_44:81457-83814	Control	Noni	OK	74.3623	66.9834	-0.150767	-0.495567	0.38585	0.725301	no	Gclc
gene:FBgn0166157	gene:FBgn0166157	Dsec\GM11212	scaffold_44:74633-79003	Control	Noni	OK	11.3721	14.05	0.305063	0.839835	0.1489	0.48574	no	CG2258
gene:FBgn0166158	gene:FBgn0166158	Dsec\GM11213	scaffold_44:67306-67858	Control	Noni	OK	304.169	356.586	0.229378	0.764667	0.18575	0.539947	no	UbcE2H
gene:FBgn0166159	gene:FBgn0166159	Dsec\GM11214	scaffold_3:6404460-6405292	Control	Noni	OK	3570.92	2794.18	-0.353873	-0.903264	0.12255	0.449867	no	RpL9
gene:FBgn0166160	gene:FBgn0166160	Dsec\GM11215	scaffold_44:62209-63642	Control	Noni	NOTEST	1.53961	0.487714	-1.65846	0	1	1	no	CG2256
gene:FBgn0166161	gene:FBgn0166161	Dsec\GM11216	scaffold_44:56862-59681	Control	Noni	OK	214.078	150.524	-0.508149	-1.6877	0.00315	0.0620671	no	Ldsdh1
gene:FBgn0166162	gene:FBgn0166162	Dsec\GM11217	scaffold_44:49439-53296	Control	Noni	OK	10.8973	13.0995	0.265542	0.824998	0.1494	0.48709	no	Upf2
gene:FBgn0166163	gene:FBgn0166163	Dsec\GM11218	scaffold_44:21371-33784	Control	Noni	OK	24.3694	31.4241	0.366799	1.2186	0.0323	0.234476	no	fs(1)h
gene:FBgn0166164	gene:FBgn0166164	Dsec\GM11219	scaffold_44:18922-21206	Control	Noni	OK	26.7782	32.454	0.277341	0.902451	0.11055	0.428973	no	-
gene:FBgn0166165	gene:FBgn0166165	Dsec\GM11220	scaffold_44:14062-15773	Control	Noni	NOTEST	0.904821	0.442575	-1.03171	0	1	1	no	CG2233
gene:FBgn0166166	gene:FBgn0166166	Dsec\GM11221	scaffold_44:4780-8193	Control	Noni	NOTEST	1.19504	1.45996	0.288871	0	1	1	no	Tbh
gene:FBgn0166167	gene:FBgn0166167	Dsec\GM11222	scaffold_44:42346-47110	Control	Noni	OK	55.9048	54.9523	-0.0247919	-0.0828937	0.88395	0.961383	no	mys
gene:FBgn0166168	gene:FBgn0166168	Dsec\GM11223	scaffold_44:54308-56394	Control	Noni	NOTEST	0.473476	0.858631	0.858747	0	1	1	no	-
gene:FBgn0166169	gene:FBgn0166169	Dsec\GM11224	scaffold_44:97389-99303	Control	Noni	OK	39.0994	38.3886	-0.026467	-0.0858816	0.8779	0.958637	no	CG1575
gene:FBgn0166170	gene:FBgn0166170	Dsec\GM11225	scaffold_3:6399223-6402882	Control	Noni	OK	42.6584	31.1868	-0.451891	-1.47106	0.0101	0.124706	no	aub
gene:FBgn0166171	gene:FBgn0166171	Dsec\GM11226	scaffold_44:111060-112245	Control	Noni	OK	21.1492	28.0712	0.408484	1.10887	0.05575	0.306679	no	CG2116
gene:FBgn0166172	gene:FBgn0166172	Dsec\GM11227	scaffold_44:113013-115245	Control	Noni	OK	7.71006	6.25558	-0.301597	-0.709647	0.2244	0.580763	no	CG10958
gene:FBgn0166173	gene:FBgn0166173	Dsec\GM11228	scaffold_44:116209-117405	Control	Noni	OK	7.24045	7.6644	0.0820927	0.147743	0.79545	0.935893	no	CG2120
gene:FBgn0166174	gene:FBgn0166174	Dsec\GM11229	scaffold_44:126515-127913	Control	Noni	OK	16.3578	23.922	0.548362	1.5076	0.01105	0.132811	no	CG2129
gene:FBgn0166175	gene:FBgn0166175	Dsec\GM11230	scaffold_44:128581-129064	Control	Noni	NOTEST	0.774374	0.43663	-0.82662	0	1	1	no	CG15336
gene:FBgn0166176	gene:FBgn0166176	Dsec\GM11231	scaffold_44:129396-130796	Control	Noni	OK	11.3755	12.7618	0.165908	0.389077	0.50125	0.797072	no	CG10959
gene:FBgn0166177	gene:FBgn0166177	Dsec\GM11232	scaffold_44:133414-134815	Control	Noni	OK	11.8074	13.4571	0.188679	0.455462	0.42425	0.753497	no	CG18262
gene:FBgn0166178	gene:FBgn0166178	Dsec\GM11233	scaffold_44:138033-138690	Control	Noni	OK	46.9852	51.1299	0.121961	0.320386	0.5734	0.836686	no	GIIIspla2
gene:FBgn0166179	gene:FBgn0166179	Dsec\GM11234	scaffold_44:140414-141691	Control	Noni	NOTEST	0.0451047	0.0526232	0.222419	0	1	1	no	CG15337
gene:FBgn0166180	gene:FBgn0166180	Dsec\GM11235	scaffold_44:158752-159130	Control	Noni	NOTEST	0.257333	0.735025	1.51415	0	1	1	no	-
gene:FBgn0166181	gene:FBgn0166181	Dsec\GM11236	scaffold_3:6383642-6388675	Control	Noni	OK	49.8059	61.1474	0.295974	0.997597	0.08335	0.376925	no	piwi
gene:FBgn0166182	gene:FBgn0166182	Dsec\GM11237	scaffold_44:161661-195161	Control	Noni	OK	2.80148	1.93027	-0.53739	-0.756411	0.19025	0.544603	no	-
gene:FBgn0166183	gene:FBgn0166183	Dsec\GM11238	scaffold_44:195242-195964	Control	Noni	OK	14.1295	20.5413	0.539812	0.655961	0.2623	0.623035	no	-
gene:FBgn0166184	gene:FBgn0166184	Dsec\GM11239	scaffold_44:202290-223565	Control	Noni	OK	13.7199	10.6532	-0.364979	-1.14898	0.0446	0.275041	no	sdt
gene:FBgn0166185	gene:FBgn0166185	Dsec\GM11240	scaffold_44:225909-226449	Control	Noni	OK	54.0292	46.3323	-0.221721	-0.521066	0.37495	0.716135	no	CG2147
gene:FBgn0166186	gene:FBgn0166186	Dsec\GM11241	scaffold_44:227061-251128	Control	Noni	OK	215.295	193.208	-0.156158	-0.167359	0.7767	0.930171	no	-
gene:FBgn0166187	gene:FBgn0166187	Dsec\GM11242	scaffold_3:6376900-6377289	Control	Noni	OK	4119.4	3089.44	-0.41509	-1.27437	0.02785	0.21753	no	ATPsynG
gene:FBgn0166188	gene:FBgn0166188	Dsec\GM11243	scaffold_15:1935965-1939320	Control	Noni	OK	10.9521	15.2065	0.473487	1.27159	0.0264	0.211712	no	hop
gene:FBgn0166189	gene:FBgn0166189	Dsec\GM11244	scaffold_15:1934151-1935885	Control	Noni	OK	19.4493	16.6295	-0.225973	-0.494773	0.3898	0.727698	no	-
gene:FBgn0166190	gene:FBgn0166190	Dsec\GM11245	scaffold_15:1916848-1919460	Control	Noni	OK	29.5901	30.5797	0.0474604	0.155382	0.78755	0.932812	no	GCS1
gene:FBgn0166191	gene:FBgn0166191	Dsec\GM11246	scaffold_15:1906483-1911202	Control	Noni	OK	17.3961	24.6998	0.505733	1.64056	0.0044	0.0754	no	Kap3
gene:FBgn0166192	gene:FBgn0166192	Dsec\GM11247	scaffold_3:6374390-6376067	Control	Noni	OK	12.0158	11.9495	-0.00799253	-0.018937	0.96815	0.987081	no	abo
gene:FBgn0166193	gene:FBgn0166193	Dsec\GM11248	scaffold_15:1896376-1896894	Control	Noni	OK	109.278	90.4012	-0.273584	-0.753589	0.2002	0.554423	no	l(1)10Bb
gene:FBgn0166194	gene:FBgn0166194	Dsec\GM11249	scaffold_15:1893409-1893979	Control	Noni	OK	5.61905	0.761059	-2.88425	-1.81523	0.04005	0.258394	no	sisA
gene:FBgn0166195	gene:FBgn0166195	Dsec\GM11250	scaffold_15:1888819-1889563	Control	Noni	NOTEST	0	0	0	0	1	1	no	-
gene:FBgn0166196	gene:FBgn0166196	Dsec\GM11251	scaffold_15:1883152-1887709	Control	Noni	NOTEST	0	0.0681287	inf	0	1	1	no	Ir10a
gene:FBgn0166197	gene:FBgn0166197	Dsec\GM11252	scaffold_15:1875915-1881044	Control	Noni	NOTEST	1.36744	0.185214	-2.88421	0	1	1	no	-
gene:FBgn0166198	gene:FBgn0166198	Dsec\GM11253	scaffold_15:1830063-1831306	Control	Noni	NOTEST	2.13456	0.907567	-1.23386	0	1	1	no	-
gene:FBgn0166199	gene:FBgn0166199	Dsec\GM11254	scaffold_15:1808745-1811032	Control	Noni	OK	2.80455	2.35895	-0.249628	-0.337171	0.5632	0.83114	no	CG44422
gene:FBgn0166200	gene:FBgn0166200	Dsec\GM11255	scaffold_15:1767938-1768370	Control	Noni	NOTEST	0.353132	0	#NAME?	0	1	1	no	CG1394
gene:FBgn0166201	gene:FBgn0166201	Dsec\GM11256	scaffold_15:1766125-1766960	Control	Noni	OK	50.1119	38.1377	-0.393938	-1.0481	0.06945	0.342952	no	antdh
gene:FBgn0166202	gene:FBgn0166202	Dsec\GM11257	scaffold_15:1753057-1761993	Control	Noni	NOTEST	0.855353	0.371151	-1.20452	0	1	1	no	CG32668
gene:FBgn0166203	gene:FBgn0166203	Dsec\GM11258	scaffold_7961:322-1639	Control	Noni	OK	121.797	132.759	0.124323	0.413696	0.47825	0.784369	no	-
gene:FBgn0166204	gene:FBgn0166204	Dsec\GM11259	scaffold_3:6366391-6370971	Control	Noni	OK	143.287	189.782	0.405433	1.2891	0.026	0.209743	no	CG33129
gene:FBgn0166205	gene:FBgn0166205	Dsec\GM11260	scaffold_15:1750826-1751550	Control	Noni	OK	9.66534	7.12605	-0.439719	-0.545021	0.3368	0.68707	no	rtv
gene:FBgn0166206	gene:FBgn0166206	Dsec\GM11261	scaffold_15:1743287-1744014	Control	Noni	OK	747.484	721.663	-0.0507163	-0.160266	0.7753	0.930171	no	Ran
gene:FBgn0166207	gene:FBgn0166207	Dsec\GM11262	scaffold_15:1738032-1738447	Control	Noni	OK	18.5189	18.4318	-0.00680521	-0.00890078	0.9651	0.985756	no	CG15199
gene:FBgn0166208	gene:FBgn0166208	Dsec\GM11263	scaffold_15:1737265-1737668	Control	Noni	OK	566.247	523.681	-0.112742	-0.34674	0.5591	0.829074	no	ssp7
gene:FBgn0166209	gene:FBgn0166209	Dsec\GM11264	scaffold_15:1728249-1732519	Control	Noni	OK	45.23	56.8835	0.33073	1.09762	0.0593	0.315905	no	Klp10A
gene:FBgn0166210	gene:FBgn0166210	Dsec\GM11265	scaffold_15:1707427-1726325	Control	Noni	OK	21.7831	25.9646	0.253331	0.279689	0.61615	0.863062	no	CG11122
gene:FBgn0166211	gene:FBgn0166211	Dsec\GM11266	scaffold_15:1677066-1689406	Control	Noni	OK	8.91982	7.28715	-0.29166	-0.943877	0.1006	0.409388	no	sev
gene:FBgn0166212	gene:FBgn0166212	Dsec\GM11267	scaffold_15:1667828-1668486	Control	Noni	NOTEST	0.460039	0.998415	1.11788	0	1	1	no	CG1537
gene:FBgn0166213	gene:FBgn0166213	Dsec\GM11268	scaffold_15:1663430-1665235	Control	Noni	OK	3.98898	2.12328	-0.909722	-0.806578	0.20345	0.55688	no	CG1545
gene:FBgn0166214	gene:FBgn0166214	Dsec\GM11269	scaffold_15:1658437-1659266	Control	Noni	OK	19.0846	17.6754	-0.110666	-0.188763	0.749	0.921027	no	CG1552
gene:FBgn0166215	gene:FBgn0166215	Dsec\GM11270	scaffold_3:6328508-6337697	Control	Noni	OK	2.2086	0.717671	-1.62174	-1.49429	0.0263	0.211409	no	dpr2
gene:FBgn0166216	gene:FBgn0166216	Dsec\GM11271	scaffold_15:1565140-1565365	Control	Noni	OK	10.2409	5.32329	-0.943949	-1.01864	0.44845	0.771019	no	CG42339
gene:FBgn0166217	gene:FBgn0166217	Dsec\GM11272	scaffold_15:1643487-1644054	Control	Noni	OK	2.61072	1.36816	-0.93221	-0.630077	0.32305	0.677112	no	CG42339
gene:FBgn0166218	gene:FBgn0166218	Dsec\GM11273	scaffold_15:1560931-1562940	Control	Noni	NOTEST	0	0.0587658	inf	0	1	1	no	C901
gene:FBgn0166219	gene:FBgn0166219	Dsec\GM11274	scaffold_15:1560537-1560854	Control	Noni	NOTEST	0	8.35568	inf	0	1	1	no	-
gene:FBgn0166220	gene:FBgn0166220	Dsec\GM11275	scaffold_15:1547532-1548180	Control	Noni	NOTEST	0.175157	0	#NAME?	0	1	1	no	Rab9Db <newline> Rab9Fb <newline> Rab9E <newline> RabX2
gene:FBgn0166221	gene:FBgn0166221	Dsec\GM11276	scaffold_15:1496838-1497390	Control	Noni	NOTEST	0	0	0	0	1	1	no	-
gene:FBgn0166222	gene:FBgn0166222	Dsec\GM11277	scaffold_15:1492077-1496273	Control	Noni	OK	17.2414	17.135	-0.00892479	-0.0288174	0.95905	0.984191	no	CG1582
gene:FBgn0166223	gene:FBgn0166223	Dsec\GM11278	scaffold_15:1476017-1483327	Control	Noni	OK	23.4912	27.502	0.227417	0.742046	0.1923	0.546328	no	Ork1
gene:FBgn0166224	gene:FBgn0166224	Dsec\GM11279	scaffold_15:1468170-1475083	Control	Noni	OK	64.8928	63.935	-0.021453	-0.0711761	0.90115	0.965694	no	CG1637
gene:FBgn0166225	gene:FBgn0166225	Dsec\GM11280	scaffold_15:1452779-1454624	Control	Noni	OK	23.1294	32	0.468343	1.47534	0.00895	0.116753	no	feo <newline> sofe
gene:FBgn0166226	gene:FBgn0166226	Dsec\GM11281	scaffold_3:6321264-6321570	Control	Noni	NOTEST	0	0	0	0	1	1	no	CG14069
gene:FBgn0166227	gene:FBgn0166227	Dsec\GM11282	scaffold_15:1449924-1451940	Control	Noni	OK	48.3286	60.9071	0.333735	1.11709	0.05355	0.3016	no	feo <newline> sofe
gene:FBgn0166228	gene:FBgn0166228	Dsec\GM11283	scaffold_15:1431399-1444247	Control	Noni	OK	27.6849	28.9439	0.0641587	0.152301	0.78685	0.932812	no	sbr
gene:FBgn0166230	gene:FBgn0166230	Dsec\GM11285	scaffold_15:1388558-1396873	Control	Noni	OK	53.476	61.4869	0.201389	0.668943	0.245	0.603668	no	Imp
gene:FBgn0166231	gene:FBgn0166231	Dsec\GM11286	scaffold_15:1373352-1374420	Control	Noni	OK	4664.45	4979.5	0.0942914	0.174392	0.7619	0.925971	no	sesB
gene:FBgn0166232	gene:FBgn0166232	Dsec\GM11287	scaffold_15:1370917-1372300	Control	Noni	OK	8.03234	7.16687	-0.164478	-0.272133	0.6369	0.871827	no	Ant2
gene:FBgn0166233	gene:FBgn0166233	Dsec\GM11288	scaffold_15:1357595-1360153	Control	Noni	OK	551.339	640.35	0.215922	0.710672	0.216	0.573575	no	Atg8a
gene:FBgn0166234	gene:FBgn0166234	Dsec\GM11289	scaffold_15:1352912-1354796	Control	Noni	OK	65.2482	64.4872	-0.0169266	-0.0568306	0.92235	0.973832	no	Tango5
gene:FBgn0166235	gene:FBgn0166235	Dsec\GM11290	scaffold_15:1342454-1349893	Control	Noni	NOTEST	1.65741	1.82756	0.140992	0	1	1	no	Rph
gene:FBgn0166236	gene:FBgn0166236	Dsec\GM11291	scaffold_15:1307663-1336878	Control	Noni	OK	36.2903	48.7279	0.425164	1.4167	0.01385	0.151934	no	stx
gene:FBgn0166237	gene:FBgn0166237	Dsec\GM11292	scaffold_3:6317906-6319972	Control	Noni	NOTEST	0	0	0	0	1	1	no	CG7309
gene:FBgn0166238	gene:FBgn0166238	Dsec\GM11293	scaffold_15:1270913-1271792	Control	Noni	NOTEST	0	0	0	0	1	1	no	CG12637
gene:FBgn0166239	gene:FBgn0166239	Dsec\GM11294	scaffold_15:1259276-1259897	Control	Noni	NOTEST	0	0	0	0	1	1	no	-
gene:FBgn0166240	gene:FBgn0166240	Dsec\GM11295	scaffold_15:1221672-1224949	Control	Noni	NOTEST	0	0.0255448	inf	0	1	1	no	CG9806
gene:FBgn0166241	gene:FBgn0166241	Dsec\GM11296	scaffold_15:1216727-1217279	Control	Noni	NOTEST	0.573993	2.15121	1.90605	0	1	1	no	-
gene:FBgn0166242	gene:FBgn0166242	Dsec\GM11297	scaffold_15:1215249-1215993	Control	Noni	NOTEST	1.24631	1.37544	0.142226	0	1	1	no	-
gene:FBgn0166243	gene:FBgn0166243	Dsec\GM11298	scaffold_15:1205593-1211585	Control	Noni	NOTEST	1.37924	1.08939	-0.340358	0	1	1	no	CG43347
gene:FBgn0166244	gene:FBgn0166244	Dsec\GM11299	scaffold_15:1202501-1205348	Control	Noni	NOTEST	1.79184	1.89508	0.0808167	0	1	1	no	-
gene:FBgn0166245	gene:FBgn0166245	Dsec\GM11300	scaffold_15:1196949-1200872	Control	Noni	OK	19.6012	23.0646	0.234737	0.454739	0.4357	0.76293	no	CG1628
gene:FBgn0166246	gene:FBgn0166246	Dsec\GM11302	scaffold_15:1188919-1189882	Control	Noni	OK	3.32899	4.53967	0.447503	0.635367	0.27025	0.629161	no	Hmr
gene:FBgn0166247	gene:FBgn0166247	Dsec\GM11303	scaffold_3:6311937-6312809	Control	Noni	NOTEST	0	0	0	0	1	1	no	CG14070
gene:FBgn0166248	gene:FBgn0166248	Dsec\GM11304	scaffold_15:1173239-1176140	Control	Noni	OK	10.3088	13.9736	0.438836	0.805755	0.154	0.493411	no	-
gene:FBgn0166249	gene:FBgn0166249	Dsec\GM11305	scaffold_15:1158092-1158602	Control	Noni	NOTEST	0.246119	0.203491	-0.274392	0	1	1	no	CG15296
gene:FBgn0166250	gene:FBgn0166250	Dsec\GM11306	scaffold_15:1098124-1124640	Control	Noni	OK	20.4179	24.0721	0.237528	0.787441	0.1636	0.507771	no	spri
gene:FBgn0166251	gene:FBgn0166251	Dsec\GM11307	scaffold_15:1092226-1094933	Control	Noni	OK	14.2423	14.3915	0.0150281	0.042831	0.93885	0.978383	no	spri
gene:FBgn0166252	gene:FBgn0166252	Dsec\GM11308	scaffold_15:1084169-1087440	Control	Noni	OK	76.3044	67.1806	-0.18372	-0.598526	0.29185	0.649574	no	CG32687
gene:FBgn0166253	gene:FBgn0166253	Dsec\GM11309	scaffold_15:1078729-1079764	Control	Noni	NOTEST	0.491718	0.170517	-1.52791	0	1	1	no	CG2887
gene:FBgn0166254	gene:FBgn0166254	Dsec\GM11310	scaffold_15:1069654-1073246	Control	Noni	OK	41.9248	51.5854	0.299159	0.990875	0.0857	0.381968	no	nocte
gene:FBgn0166255	gene:FBgn0166255	Dsec\GM11311	scaffold_15:1065478-1069633	Control	Noni	OK	47.1833	57.1543	0.276588	0.918944	0.11095	0.429888	no	-
gene:FBgn0166256	gene:FBgn0166256	Dsec\GM11312	scaffold_15:978110-1062328	Control	Noni	NOTEST	0.57835	0	#NAME?	0	1	1	no	Or9a
gene:FBgn0166257	gene:FBgn0166257	Dsec\GM11313	scaffold_15:978110-1062328	Control	Noni	NOTEST	0	0	0	0	1	1	no	-
gene:FBgn0166258	gene:FBgn0166258	Dsec\GM11314	scaffold_3:6297422-6297833	Control	Noni	NOTEST	0	0	0	0	1	1	no	CG14071
gene:FBgn0166259	gene:FBgn0166259	Dsec\GM11315	scaffold_15:978110-1062328	Control	Noni	NOTEST	0.157173	0.490868	1.64298	0	1	1	no	CG32683
gene:FBgn0166260	gene:FBgn0166260	Dsec\GM11316	scaffold_15:975611-976377	Control	Noni	OK	29.2534	34.8233	0.251449	0.576198	0.319	0.675255	no	Psf3
gene:FBgn0166261	gene:FBgn0166261	Dsec\GM11317	scaffold_15:959650-973990	Control	Noni	NOTEST	0.582625	0.548956	-0.0858776	0	1	1	no	CG32681
gene:FBgn0166262	gene:FBgn0166262	Dsec\GM11318	scaffold_15:959650-973990	Control	Noni	NOTEST	0.727271	0.799738	0.137035	0	1	1	no	CG32686
gene:FBgn0166263	gene:FBgn0166263	Dsec\GM11319	scaffold_15:957792-959023	Control	Noni	NOTEST	0.150353	0.105029	-0.517561	0	1	1	no	CG32679
gene:FBgn0166264	gene:FBgn0166264	Dsec\GM11320	scaffold_15:949734-957483	Control	Noni	OK	103.709	99.9441	-0.0533425	-0.1776	0.7578	0.924565	no	l(1)G0289
gene:FBgn0166265	gene:FBgn0166265	Dsec\GM11321	scaffold_15:937014-938202	Control	Noni	NOTEST	0.135999	0.0566249	-1.26409	0	1	1	no	-
gene:FBgn0166266	gene:FBgn0166266	Dsec\GM11322	scaffold_15:925418-926213	Control	Noni	OK	451.199	398.655	-0.178624	-0.57089	0.3235	0.677553	no	Gip
gene:FBgn0166267	gene:FBgn0166267	Dsec\GM11323	scaffold_15:918972-920279	Control	Noni	OK	17.0158	18.0787	0.087419	0.189201	0.74265	0.919371	no	-
gene:FBgn0166268	gene:FBgn0166268	Dsec\GM11324	scaffold_15:903398-904121	Control	Noni	OK	13.788	13.2959	-0.0524331	-0.0955688	0.87235	0.956376	no	-
gene:FBgn0166269	gene:FBgn0166269	Dsec\GM11325	scaffold_3:6286452-6292746	Control	Noni	NOTEST	0.0799675	0	#NAME?	0	1	1	no	-
gene:FBgn0166270	gene:FBgn0166270	Dsec\GM11326	scaffold_15:874729-883763	Control	Noni	OK	18.4974	24.9296	0.430536	1.31143	0.02085	0.185534	no	alpha-Man-Ia
gene:FBgn0166271	gene:FBgn0166271	Dsec\GM11327	scaffold_15:871199-871433	Control	Noni	OK	57.6508	84.4966	0.551553	0.75889	0.18635	0.540138	no	CG12643
gene:FBgn0166272	gene:FBgn0166272	Dsec\GM11328	scaffold_15:855817-861936	Control	Noni	OK	3.31571	2.62455	-0.337248	-0.528832	0.3615	0.704561	no	-
gene:FBgn0166273	gene:FBgn0166273	Dsec\GM11329	scaffold_15:843581-848039	Control	Noni	OK	8.38944	10.4759	0.320429	0.744724	0.19565	0.549764	no	Hk
gene:FBgn0166274	gene:FBgn0166274	Dsec\GM11330	scaffold_15:842564-843359	Control	Noni	OK	17.5125	15.7337	-0.154529	-0.320276	0.5772	0.83866	no	-
gene:FBgn0166275	gene:FBgn0166275	Dsec\GM11331	scaffold_15:835607-836688	Control	Noni	OK	8.67368	8.56518	-0.0181604	-0.0313892	0.94995	0.982124	no	CG2961
gene:FBgn0166276	gene:FBgn0166276	Dsec\GM11332	scaffold_15:822492-823614	Control	Noni	NOTEST	0	0.663659	inf	0	1	1	no	-
gene:FBgn0166277	gene:FBgn0166277	Dsec\GM11333	scaffold_15:819595-821105	Control	Noni	NOTEST	0.345851	0.980161	1.50287	0	1	1	no	CG2962
gene:FBgn0166278	gene:FBgn0166278	Dsec\GM11334	scaffold_15:811433-811778	Control	Noni	OK	20.0116	22.0985	0.143108	0.204473	0.72385	0.911486	no	Ypel
gene:FBgn0166279	gene:FBgn0166279	Dsec\GM11335	scaffold_15:695294-696045	Control	Noni	OK	44.1723	31.7113	-0.478144	-1.17118	0.045	0.276467	no	Naxe
gene:FBgn0166280	gene:FBgn0166280	Dsec\GM11336	scaffold_3:6274820-6275926	Control	Noni	OK	32.8586	43.1245	0.392237	1.11574	0.0535	0.3016	no	aurB
gene:FBgn0166281	gene:FBgn0166281	Dsec\GM11337	scaffold_15:682296-692278	Control	Noni	OK	15.6331	16.7711	0.101374	0.339873	0.55825	0.828732	no	ZAP3
gene:FBgn0166282	gene:FBgn0166282	Dsec\GM11338	scaffold_15:667495-680286	Control	Noni	OK	37.6674	44.0403	0.225508	0.703112	0.22235	0.578376	no	CG15312
gene:FBgn0166283	gene:FBgn0166283	Dsec\GM11340	scaffold_15:587176-589237	Control	Noni	OK	325.87	349.729	0.101941	0.306193	0.5943	0.849644	no	Idgf4
gene:FBgn0166284	gene:FBgn0166284	Dsec\GM11341	scaffold_15:565222-565567	Control	Noni	NOTEST	0	0	0	0	1	1	no	CG1986
gene:FBgn0166285	gene:FBgn0166285	Dsec\GM11342	scaffold_15:542986-543677	Control	Noni	NOTEST	0.449638	0.878993	0.967088	0	1	1	no	CG15249
gene:FBgn0166286	gene:FBgn0166286	Dsec\GM11343	scaffold_15:524970-526117	Control	Noni	OK	6.75655	8.82441	0.385214	0.723026	0.2035	0.55688	no	CG15247
gene:FBgn0166288	gene:FBgn0166288	Dsec\GM11345	scaffold_15:521537-523366	Control	Noni	OK	11.3295	8.07653	-0.488278	-0.377351	0.53625	0.81768	no	CG45061
gene:FBgn0166289	gene:FBgn0166289	Dsec\GM11346	scaffold_15:517052-517283	Control	Noni	OK	16.6676	14.6303	-0.188083	-0.144249	0.7926	0.935146	no	CG45060
gene:FBgn0166290	gene:FBgn0166290	Dsec\GM11347	scaffold_3:6273087-6274187	Control	Noni	OK	50.2561	48.9093	-0.0391876	-0.111735	0.85115	0.951442	no	Dnz1
gene:FBgn0166291	gene:FBgn0166291	Dsec\GM11348	scaffold_15:340817-341522	Control	Noni	OK	34.4947	50.5201	0.550483	1.43227	0.01485	0.156966	no	-
gene:FBgn0166292	gene:FBgn0166292	Dsec\GM11349	scaffold_15:327591-339847	Control	Noni	OK	28.4537	37.5692	0.400936	1.28277	0.02585	0.209429	no	nej
gene:FBgn0166294	gene:FBgn0166294	Dsec\GM11351	scaffold_15:327335-327566	Control	Noni	OK	134.508	127.236	-0.0801842	-0.135406	0.81245	0.940879	no	-
gene:FBgn0166297	gene:FBgn0166297	Dsec\GM11354	scaffold_15:286731-316480	Control	Noni	OK	43.0586	50.9073	0.24157	0.807053	0.16115	0.504458	no	Ptpmeg2
gene:FBgn0166298	gene:FBgn0166298	Dsec\GM11355	scaffold_15:266241-268509	Control	Noni	OK	143.55	135.481	-0.0834669	-0.269951	0.63415	0.871346	no	LysRS
gene:FBgn0166299	gene:FBgn0166299	Dsec\GM11356	scaffold_15:264658-265656	Control	Noni	OK	38.1556	32.8334	-0.216731	-0.584207	0.3116	0.666956	no	Lst8
gene:FBgn0166300	gene:FBgn0166300	Dsec\GM11357	scaffold_15:234349-240648	Control	Noni	OK	37.1592	45.2755	0.285012	0.893221	0.11875	0.444028	no	LPCAT
gene:FBgn0166301	gene:FBgn0166301	Dsec\GM11358	scaffold_3:6265963-6266958	Control	Noni	OK	1565.02	1529.73	-0.0328991	-0.0855022	0.88195	0.960413	no	porin
gene:FBgn0166302	gene:FBgn0166302	Dsec\GM11359	scaffold_15:219725-232077	Control	Noni	OK	2.84876	3.1361	0.138638	0.401039	0.48425	0.788687	no	Cubn
gene:FBgn0166303	gene:FBgn0166303	Dsec\GM11360	scaffold_15:216768-217463	Control	Noni	OK	34.1192	37.4813	0.135589	0.30882	0.5982	0.852203	no	CG15317
gene:FBgn0166304	gene:FBgn0166304	Dsec\GM11361	scaffold_15:212809-214385	Control	Noni	OK	352.786	347.164	-0.0231731	-0.0754633	0.89745	0.965258	no	l(1)G0320
gene:FBgn0166305	gene:FBgn0166305	Dsec\GM11362	scaffold_15:167506-169552	Control	Noni	NOTEST	1.49492	2.09652	0.487924	0	1	1	no	CG32700
gene:FBgn0166307	gene:FBgn0166307	Dsec\GM11364	scaffold_15:32072-39259	Control	Noni	OK	9.32197	11.8453	0.34561	1.08505	0.05705	0.309763	no	-
gene:FBgn0166308	gene:FBgn0166308	Dsec\GM11365	scaffold_15:46257-48060	Control	Noni	OK	7.60123	9.64295	0.343242	0.369045	0.5238	0.810952	no	-
gene:FBgn0166309	gene:FBgn0166309	Dsec\GM11366	scaffold_15:23563-31938	Control	Noni	OK	18.3159	21.6689	0.242533	0.80433	0.1566	0.497411	no	mgl
gene:FBgn0166310	gene:FBgn0166310	Dsec\GM11367	scaffold_15:20482-21253	Control	Noni	OK	37.1579	45.0242	0.277031	0.583686	0.3068	0.662576	no	BCL7-like
gene:FBgn0166311	gene:FBgn0166311	Dsec\GM11368	scaffold_12898:54-798	Control	Noni	NOTEST	1.28713	1.09771	-0.229661	0	1	1	no	CG12605 <newline> scrt
gene:FBgn0166312	gene:FBgn0166312	Dsec\GM11369	scaffold_3:6264000-6265021	Control	Noni	NOTEST	1.40279	1.04644	-0.422804	0	1	1	no	Porin2
gene:FBgn0166313	gene:FBgn0166313	Dsec\GM11370	scaffold_15:75722-82515	Control	Noni	NOTEST	0	0	0	0	1	1	no	-
gene:FBgn0166314	gene:FBgn0166314	Dsec\GM11371	scaffold_15:108473-108626	Control	Noni	NOTEST	0	0	0	0	1	1	no	-
gene:FBgn0166315	gene:FBgn0166315	Dsec\GM11372	scaffold_15:170409-171018	Control	Noni	NOTEST	0.419471	0	#NAME?	0	1	1	no	CG34028
gene:FBgn0166316	gene:FBgn0166316	Dsec\GM11373	scaffold_15:191850-192269	Control	Noni	OK	204.171	200.171	-0.028546	-0.0784035	0.89365	0.964334	no	CG34026
gene:FBgn0166317	gene:FBgn0166317	Dsec\GM11374	scaffold_15:193370-194941	Control	Noni	NOTEST	0	0	0	0	1	1	no	-
gene:FBgn0166318	gene:FBgn0166318	Dsec\GM11375	scaffold_15:215603-215801	Control	Noni	OK	25980.4	22874.9	-0.183658	-0.537003	0.3499	0.69535	no	RpS28b
gene:FBgn0166319	gene:FBgn0166319	Dsec\GM11376	scaffold_15:247135-248302	Control	Noni	OK	108.229	128.804	0.25109	0.841055	0.14645	0.483042	no	Hex-A
gene:FBgn0166320	gene:FBgn0166320	Dsec\GM11377	scaffold_15:248304-248772	Control	Noni	OK	206.39	202.184	-0.0297024	-0.0945397	0.8715	0.956376	no	Hex-A
gene:FBgn0166321	gene:FBgn0166321	Dsec\GM11378	scaffold_15:261070-263925	Control	Noni	OK	39.7504	43.1258	0.117582	0.386742	0.494	0.794353	no	Gga
gene:FBgn0166322	gene:FBgn0166322	Dsec\GM11379	scaffold_15:269065-272330	Control	Noni	OK	12.131	16.9893	0.485921	1.48013	0.01085	0.131708	no	CG42797
gene:FBgn0166323	gene:FBgn0166323	Dsec\GM11380	scaffold_3:6262571-6263716	Control	Noni	NOTEST	0	0	0	0	1	1	no	CG17140 <newline> CG17139
gene:FBgn0166324	gene:FBgn0166324	Dsec\GM11381	scaffold_15:279364-281281	Control	Noni	OK	16.8998	23.2094	0.457703	1.20483	0.0399	0.257868	no	CG42797
gene:FBgn0166325	gene:FBgn0166325	Dsec\GM11382	scaffold_15:351930-354287	Control	Noni	NOTEST	1.04483	0.58907	-0.82675	0	1	1	no	btd
gene:FBgn0166326	gene:FBgn0166326	Dsec\GM11383	scaffold_15:360558-362256	Control	Noni	NOTEST	2.7955	0	#NAME?	0	1	1	no	-
gene:FBgn0166327	gene:FBgn0166327	Dsec\GM11384	scaffold_15:387142-398425	Control	Noni	OK	2.65312	6.27918	1.24289	1.18076	0.24335	0.602647	no	-
gene:FBgn0166328	gene:FBgn0166328	Dsec\GM11385	scaffold_15:409152-409870	Control	Noni	OK	2.2552	2.6776	0.247685	0.185391	0.7339	0.915462	no	-
gene:FBgn0166329	gene:FBgn0166329	Dsec\GM11386	scaffold_15:409902-411435	Control	Noni	OK	4.83937	3.9342	-0.298748	-0.501654	0.3791	0.719279	no	Sp1
gene:FBgn0166330	gene:FBgn0166330	Dsec\GM11387	scaffold_15:436993-439595	Control	Noni	OK	182.658	169.534	-0.107575	-0.356496	0.5435	0.821571	no	CG1354
gene:FBgn0166331	gene:FBgn0166331	Dsec\GM11388	scaffold_15:485997-498181	Control	Noni	NOTEST	0.728781	0.312694	-1.22073	0	1	1	no	CARPB
gene:FBgn0166332	gene:FBgn0166332	Dsec\GM11389	scaffold_15:507231-512553	Control	Noni	NOTEST	0	0	0	0	1	1	no	-
gene:FBgn0166333	gene:FBgn0166333	Dsec\GM11390	scaffold_15:514134-515822	Control	Noni	OK	31.3903	19.8634	-0.660208	-1.7165	0.0027	0.05655	no	Ser7
gene:FBgn0166334	gene:FBgn0166334	Dsec\GM11391	scaffold_3:6261211-6262425	Control	Noni	NOTEST	0	0	0	0	1	1	no	CG17140 <newline> CG17139
gene:FBgn0166335	gene:FBgn0166335	Dsec\GM11392	scaffold_15:528718-529455	Control	Noni	OK	59.4587	83.2148	0.484951	1.46183	0.01615	0.162941	no	CG1468
gene:FBgn0166336	gene:FBgn0166336	Dsec\GM11393	scaffold_15:530224-530713	Control	Noni	OK	57.1481	47.6692	-0.261648	-0.642024	0.26845	0.628346	no	CG9686
gene:FBgn0166337	gene:FBgn0166337	Dsec\GM11394	scaffold_15:533786-535521	Control	Noni	NOTEST	0	0.0513486	inf	0	1	1	no	-
gene:FBgn0166338	gene:FBgn0166338	Dsec\GM11395	scaffold_15:536710-537232	Control	Noni	OK	4.91556	5.6331	0.196573	0.219636	0.7069	0.906518	no	CG9689
gene:FBgn0166339	gene:FBgn0166339	Dsec\GM11396	scaffold_15:537900-538119	Control	Noni	OK	9.03715	1.77758	-2.34595	-1.29533	0.1764	0.525991	no	-
gene:FBgn0166340	gene:FBgn0166340	Dsec\GM11397	scaffold_15:539112-539478	Control	Noni	OK	852.395	807.116	-0.0787462	-0.258473	0.65355	0.879854	no	CG9691
gene:FBgn0166341	gene:FBgn0166341	Dsec\GM11398	scaffold_15:617759-618383	Control	Noni	NOTEST	1.53538	1.01394	-0.598627	0	1	1	no	CG33557
gene:FBgn0166343	gene:FBgn0166343	Dsec\GM11400	scaffold_15:639563-640964	Control	Noni	NOTEST	1.97259	2.12498	0.107359	0	1	1	no	Cht6
gene:FBgn0166344	gene:FBgn0166344	Dsec\GM11401	scaffold_15:641201-655108	Control	Noni	NOTEST	0.83016	1.03202	0.314004	0	1	1	no	Cht6
gene:FBgn0166345	gene:FBgn0166345	Dsec\GM11402	scaffold_3:6257404-6260284	Control	Noni	OK	23.9588	23.4935	-0.0282971	-0.0882779	0.87255	0.956376	no	CG6700
gene:FBgn0166346	gene:FBgn0166346	Dsec\GM11403	scaffold_15:658061-660742	Control	Noni	OK	3.29922	3.73212	0.17787	0.285623	0.61225	0.860727	no	-
gene:FBgn0166347	gene:FBgn0166347	Dsec\GM11404	scaffold_15:664180-665567	Control	Noni	OK	13415.4	23780.6	0.825892	0.325815	0.4865	0.789542	no	Yp1
gene:FBgn0166348	gene:FBgn0166348	Dsec\GM11405	scaffold_15:667495-680286	Control	Noni	NOTEST	0.300771	0.11609	-1.37342	0	1	1	no	Gr9a
gene:FBgn0166349	gene:FBgn0166349	Dsec\GM11406	scaffold_15:693367-693741	Control	Noni	OK	99.0533	97.029	-0.029789	-0.0639778	0.9103	0.970105	no	CG2972
gene:FBgn0166350	gene:FBgn0166350	Dsec\GM11407	scaffold_15:693763-694837	Control	Noni	OK	83.5242	82.5509	-0.0169106	-0.0559937	0.92445	0.973966	no	CG2972
gene:FBgn0166351	gene:FBgn0166351	Dsec\GM11408	scaffold_15:730092-747389	Control	Noni	OK	4.91026	6.81128	0.472125	0.846301	0.1454	0.482392	no	RhoU
gene:FBgn0166352	gene:FBgn0166352	Dsec\GM11409	scaffold_15:751475-752377	Control	Noni	OK	5.86196	5.54205	-0.0809652	-0.0995237	0.8665	0.954608	no	RhoU
gene:FBgn0166353	gene:FBgn0166353	Dsec\GM11410	scaffold_15:758819-759728	Control	Noni	NOTEST	0.464976	1.72181	1.8887	0	1	1	no	CG12645
gene:FBgn0166354	gene:FBgn0166354	Dsec\GM11411	scaffold_15:763427-763712	Control	Noni	OK	5.44256	4.99839	-0.122824	-0.0920971	0.89865	0.965523	no	-
gene:FBgn0166355	gene:FBgn0166355	Dsec\GM11412	scaffold_15:791077-797452	Control	Noni	OK	2.74049	1.76463	-0.635072	-1.20078	0.0393	0.256186	no	CG43902
gene:FBgn0166356	gene:FBgn0166356	Dsec\GM11413	scaffold_3:6222788-6250156	Control	Noni	NOTEST	1.6224	1.12301	-0.530765	0	1	1	no	Nos
gene:FBgn0166357	gene:FBgn0166357	Dsec\GM11414	scaffold_15:817898-818776	Control	Noni	OK	1376.51	1481.29	0.105835	0.31645	0.58	0.840031	no	ATPsyndelta
gene:FBgn0166358	gene:FBgn0166358	Dsec\GM11415	scaffold_15:825076-834108	Control	Noni	OK	15.2729	17.2998	0.179779	0.594555	0.2936	0.650829	no	CG34408
gene:FBgn0166359	gene:FBgn0166359	Dsec\GM11416	scaffold_15:866961-867252	Control	Noni	NOTEST	1.1639	0.918008	-0.342386	0	1	1	no	-
gene:FBgn0166360	gene:FBgn0166360	Dsec\GM11417	scaffold_15:923128-925074	Control	Noni	OK	12.2484	9.27134	-0.40174	-0.902196	0.11265	0.432769	no	CG2909
gene:FBgn0166361	gene:FBgn0166361	Dsec\GM11418	scaffold_15:932880-933656	Control	Noni	OK	2.50972	1.51658	-0.726704	-0.618916	0.2974	0.654234	no	-
gene:FBgn0166362	gene:FBgn0166362	Dsec\GM11419	scaffold_15:944142-947331	Control	Noni	OK	3.2363	4.06902	0.330336	0.369268	0.521	0.809188	no	CG43740
gene:FBgn0166363	gene:FBgn0166363	Dsec\GM11420	scaffold_15:959650-973990	Control	Noni	OK	125.823	150.644	0.259746	0.855108	0.13735	0.469968	no	CG17841
gene:FBgn0166364	gene:FBgn0166364	Dsec\GM11421	scaffold_15:978110-1062328	Control	Noni	OK	229.724	244.181	0.0880504	0.279313	0.6273	0.869171	no	-
gene:FBgn0166365	gene:FBgn0166365	Dsec\GM11422	scaffold_15:1076330-1078469	Control	Noni	OK	6.06253	6.52603	0.106286	0.221653	0.6994	0.902786	no	CG2889
gene:FBgn0166366	gene:FBgn0166366	Dsec\GM11423	scaffold_15:1080832-1082798	Control	Noni	OK	44.6977	52.1763	0.223194	0.740629	0.19145	0.546103	no	PPP4R2r
gene:FBgn0166367	gene:FBgn0166367	Dsec\GM11424	scaffold_3:6210823-6211096	Control	Noni	NOTEST	0	0	0	0	1	1	no	-
gene:FBgn0166368	gene:FBgn0166368	Dsec\GM11425	scaffold_15:1166070-1166580	Control	Noni	NOTEST	0.486447	0.365476	-0.412508	0	1	1	no	-
gene:FBgn0166369	gene:FBgn0166369	Dsec\GM11426	scaffold_15:1194539-1196699	Control	Noni	OK	7.89182	8.89183	0.172122	0.380538	0.50615	0.79909	no	CG2124
gene:FBgn0166370	gene:FBgn0166370	Dsec\GM11427	scaffold_15:1255573-1258550	Control	Noni	NOTEST	0.0355298	0	#NAME?	0	1	1	no	CG2111
gene:FBgn0166371	gene:FBgn0166371	Dsec\GM11428	scaffold_15:1292524-1302428	Control	Noni	OK	2.2488	1.98215	-0.182086	-0.41639	0.46925	0.780818	no	X11Lbeta
gene:FBgn0166372	gene:FBgn0166372	Dsec\GM11429	scaffold_15:1338541-1340877	Control	Noni	OK	188.591	175.745	-0.101784	-0.330054	0.56835	0.834705	no	ras
gene:FBgn0166374	gene:FBgn0166374	Dsec\GM11431	scaffold_15:1360772-1361756	Control	Noni	OK	23.5082	22.1054	-0.0887659	-0.212723	0.71555	0.908864	no	BTBD9
gene:FBgn0166375	gene:FBgn0166375	Dsec\GM11432	scaffold_15:1361800-1363118	Control	Noni	OK	27.7664	25.8438	-0.103524	-0.287294	0.61765	0.864306	no	BTBD9
gene:FBgn0166376	gene:FBgn0166376	Dsec\GM11433	scaffold_15:1364893-1370120	Control	Noni	OK	57.5999	41.1008	-0.486898	-1.14495	0.04765	0.285292	no	CG15211
gene:FBgn0166377	gene:FBgn0166377	Dsec\GM11434	scaffold_15:1431399-1444247	Control	Noni	OK	165.493	103.062	-0.683253	-0.417976	0.4657	0.778346	no	CG15210
gene:FBgn0166379	gene:FBgn0166379	Dsec\GM11436	scaffold_15:1431399-1444247	Control	Noni	OK	175.662	141.196	-0.315102	-0.583984	0.3249	0.679102	no	CG15209
gene:FBgn0166380	gene:FBgn0166380	Dsec\GM11437	scaffold_15:1445006-1445982	Control	Noni	OK	87.9164	71.4976	-0.298236	-0.916147	0.10525	0.418557	no	CG17333
gene:FBgn0166381	gene:FBgn0166381	Dsec\GM11438	scaffold_15:1446384-1449236	Control	Noni	OK	23.577	24.9859	0.0837301	0.272195	0.6289	0.869171	no	CG2202
gene:FBgn0166382	gene:FBgn0166382	Dsec\GM11439	scaffold_15:1455221-1460137	Control	Noni	OK	14.8422	16.7567	0.175028	0.556137	0.33145	0.68245	no	CG2186
gene:FBgn0166383	gene:FBgn0166383	Dsec\GM11440	scaffold_15:1466838-1468003	Control	Noni	OK	19.5944	12.5632	-0.641236	-1.17889	0.0456	0.278175	no	-
gene:FBgn0166384	gene:FBgn0166384	Dsec\GM11441	scaffold_15:1497990-1498767	Control	Noni	NOTEST	0.427221	0	#NAME?	0	1	1	no	CG15208
gene:FBgn0166385	gene:FBgn0166385	Dsec\GM11442	scaffold_15:1503259-1517346	Control	Noni	NOTEST	1.65147	1.35644	-0.283932	0	1	1	no	CG43901
gene:FBgn0166386	gene:FBgn0166386	Dsec\GM11443	scaffold_15:1521098-1522589	Control	Noni	OK	94.5817	71.8413	-0.396746	-1.29191	0.02485	0.205599	no	v
gene:FBgn0166387	gene:FBgn0166387	Dsec\GM11444	scaffold_15:1524605-1526622	Control	Noni	OK	40.0187	35.9649	-0.154083	-0.504865	0.3788	0.718951	no	CG2145
gene:FBgn0166388	gene:FBgn0166388	Dsec\GM11445	scaffold_15:1535767-1539521	Control	Noni	OK	4.75501	6.40879	0.430603	0.552515	0.3377	0.68707	no	-
gene:FBgn0166389	gene:FBgn0166389	Dsec\GM11446	scaffold_3:6186749-6188195	Control	Noni	OK	40.4032	42.398	0.0695236	0.214907	0.7137	0.90831	no	CG6724
gene:FBgn0166390	gene:FBgn0166390	Dsec\GM11447	scaffold_15:1539802-1544077	Control	Noni	OK	6.44107	8.86662	0.461083	1.15005	0.04715	0.283652	no	Myo10A
gene:FBgn0166391	gene:FBgn0166391	Dsec\GM11448	scaffold_15:1551950-1553090	Control	Noni	OK	4.12088	5.31718	0.367708	0.572261	0.3141	0.670531	no	-
gene:FBgn0166392	gene:FBgn0166392	Dsec\GM11449	scaffold_15:1556942-1559834	Control	Noni	OK	13.19	13.6178	0.0460533	0.124809	0.8309	0.946087	no	Myo10A
gene:FBgn0166393	gene:FBgn0166393	Dsec\GM11450	scaffold_15:1650874-1655167	Control	Noni	OK	14.6448	11.1721	-0.390489	-0.935228	0.1085	0.424957	no	SmydA-4
gene:FBgn0166394	gene:FBgn0166394	Dsec\GM11451	scaffold_15:1672088-1673403	Control	Noni	OK	78.7956	57.5538	-0.453205	-1.00197	0.08135	0.372196	no	CG15203
gene:FBgn0166396	gene:FBgn0166396	Dsec\GM11453	scaffold_15:1695645-1697074	Control	Noni	OK	149.54	130.098	-0.20093	-0.667619	0.2393	0.598111	no	CG2076
gene:FBgn0166397	gene:FBgn0166397	Dsec\GM11454	scaffold_15:1698133-1699393	Control	Noni	OK	16.7204	16.7527	0.00277828	0.00682073	0.991	0.994606	no	CG2061
gene:FBgn0166398	gene:FBgn0166398	Dsec\GM11455	scaffold_15:1701219-1704491	Control	Noni	OK	29.1147	22.4445	-0.375386	-1.11562	0.05415	0.302737	no	CG42249
gene:FBgn0166399	gene:FBgn0166399	Dsec\GM11456	scaffold_15:1704675-1705383	Control	Noni	OK	3.58981	2.59614	-0.467539	-0.423969	0.4695	0.780913	no	-
gene:FBgn0166400	gene:FBgn0166400	Dsec\GM11457	scaffold_3:6184631-6185484	Control	Noni	OK	105.39	102.919	-0.0342365	-0.110837	0.8486	0.951373	no	Ubc2
gene:FBgn0166401	gene:FBgn0166401	Dsec\GM11458	scaffold_15:1707427-1726325	Control	Noni	OK	317.409	328.215	0.0482964	0.117249	0.83235	0.946404	no	Rpt3
gene:FBgn0166402	gene:FBgn0166402	Dsec\GM11459	scaffold_15:1735386-1736232	Control	Noni	OK	31.7951	32.2467	0.0203473	0.0542195	0.92345	0.973832	no	CDK2AP1
gene:FBgn0166403	gene:FBgn0166403	Dsec\GM11460	scaffold_15:1740324-1741142	Control	Noni	OK	46.9989	52.8124	0.16825	0.313221	0.58825	0.84534	no	CG15202
gene:FBgn0166404	gene:FBgn0166404	Dsec\GM11461	scaffold_15:1741880-1742424	Control	Noni	OK	166.067	130.068	-0.352505	-0.906148	0.1264	0.455137	no	CG15201
gene:FBgn0166405	gene:FBgn0166405	Dsec\GM11462	scaffold_15:1747480-1750140	Control	Noni	OK	64.9628	63.1758	-0.0402419	-0.134682	0.81055	0.940334	no	Lint-1
gene:FBgn0166406	gene:FBgn0166406	Dsec\GM11463	scaffold_15:1753057-1761993	Control	Noni	OK	74.8926	85.6944	0.194377	0.622454	0.2765	0.634825	no	Dlic
gene:FBgn0166407	gene:FBgn0166407	Dsec\GM11464	scaffold_15:1780600-1780954	Control	Noni	NOTEST	0	0	0	0	1	1	no	CG15200
gene:FBgn0166408	gene:FBgn0166408	Dsec\GM11465	scaffold_15:1787375-1787714	Control	Noni	NOTEST	0	0	0	0	1	1	no	CG11106
gene:FBgn0166409	gene:FBgn0166409	Dsec\GM11466	scaffold_15:1832227-1832596	Control	Noni	NOTEST	0	0.745705	inf	0	1	1	no	CG15198
gene:FBgn0166410	gene:FBgn0166410	Dsec\GM11467	scaffold_15:1899811-1905290	Control	Noni	OK	30.7994	32.0264	0.0563593	0.187377	0.7416	0.919061	no	Gapvd1
gene:FBgn0166411	gene:FBgn0166411	Dsec\GM11468	scaffold_3:6163123-6163629	Control	Noni	OK	142.088	119.686	-0.247537	-0.659311	0.26195	0.623035	no	CG17124
gene:FBgn0166412	gene:FBgn0166412	Dsec\GM11469	scaffold_15:1912146-1915778	Control	Noni	OK	28.1697	27.5828	-0.0303765	-0.0784058	0.8897	0.963212	no	CG34348
gene:FBgn0166413	gene:FBgn0166413	Dsec\GM11470	scaffold_15:1919782-1920394	Control	Noni	OK	2.7773	0.46524	-2.57764	-1.39398	0.08765	0.385278	no	CG11756
gene:FBgn0166414	gene:FBgn0166414	Dsec\GM11471	scaffold_15:1920747-1921296	Control	Noni	OK	44.3688	47.5262	0.0991772	0.251158	0.66545	0.887427	no	CG1738
gene:FBgn0166415	gene:FBgn0166415	Dsec\GM11472	scaffold_15:1921671-1921995	Control	Noni	OK	608.74	559.723	-0.121115	-0.392993	0.4912	0.79262	no	CG11752
gene:FBgn0166416	gene:FBgn0166416	Dsec\GM11473	scaffold_15:1923259-1926079	Control	Noni	OK	28.2039	36.3396	0.365645	1.22202	0.0349	0.242605	no	CG1737
gene:FBgn0166417	gene:FBgn0166417	Dsec\GM11474	scaffold_15:1927824-1929696	Control	Noni	OK	35.5115	39.0313	0.136349	0.439446	0.44085	0.765313	no	dsh
gene:FBgn0166418	gene:FBgn0166418	Dsec\GM11475	scaffold_15:1930807-1931242	Control	Noni	OK	82.9236	95.794	0.208153	0.481192	0.4071	0.741553	no	Pa1
gene:FBgn0166419	gene:FBgn0166419	Dsec\GM11476	scaffold_15:1940971-1941301	Control	Noni	OK	439.637	385.319	-0.190258	-0.545115	0.34385	0.690576	no	Tim8
gene:FBgn0166420	gene:FBgn0166420	Dsec\GM11477	scaffold_15:1948538-1954700	Control	Noni	OK	15.307	9.65869	-0.664288	-1.47494	0.0132	0.14796	no	dlg1
gene:FBgn0166421	gene:FBgn0166421	Dsec\GM11478	scaffold_9332:158-971	Control	Noni	OK	23.0815	32.5525	0.496034	1.02997	0.0683	0.340597	no	Mtl
gene:FBgn0166422	gene:FBgn0166422	Dsec\GM11479	scaffold_3:6158522-6161519	Control	Noni	OK	11.534	12.6711	0.135646	0.394175	0.48835	0.789889	no	CG6729
gene:FBgn0166423	gene:FBgn0166423	Dsec\GM11480	scaffold_12502:98-671	Control	Noni	NOTEST	0	0	0	0	1	1	no	CG13131
gene:FBgn0166424	gene:FBgn0166424	Dsec\GM11481	scaffold_10589:798-1335	Control	Noni	OK	3.87778	4.64916	0.261742	0.276771	0.65395	0.880287	no	His1:CG33849 <newline> His1:CG33840 <newline> His1:CG33846 <newline> His1:CG33810 <newline> His1:CG33807 <newline> His1:CG33834 <newline> His1:CG33819 <newline> His1:CG33864 <newline> His1:CG33801 <newline> His1:CG33831 <newline> His1:CG33804 <newline> His1:CG33813 <newline> His1:CG33828 <newline> His1:CG33861 <newline> His1:CG33825 <newline> His1:CG33843 <newline> His1:CG31617 <newline> His1:CG3…
gene:FBgn0166425	gene:FBgn0166425	Dsec\GM11482	scaffold_14219:206-691	Control	Noni	OK	25.0788	34.7377	0.47003	0.64524	0.26625	0.626556	no	-
gene:FBgn0166426	gene:FBgn0166426	Dsec\GM11483	scaffold_3:6154008-6154584	Control	Noni	NOTEST	0	0	0	0	1	1	no	Vha16-5
gene:FBgn0166427	gene:FBgn0166427	Dsec\GM11484	scaffold_4510:282-627	Control	Noni	NOTEST	0.965329	0.39703	-1.28177	0	1	1	no	Odc2
gene:FBgn0166428	gene:FBgn0166428	Dsec\GM11485	scaffold_3:6150960-6153562	Control	Noni	OK	45.2675	45.4964	0.00727802	0.0242748	0.9689	0.987081	no	Nup107
gene:FBgn0166429	gene:FBgn0166429	Dsec\GM11486	scaffold_289:6381-12463	Control	Noni	OK	7.22479	7.46773	0.0477131	0.0947089	0.86725	0.954608	no	CG12182
gene:FBgn0166430	gene:FBgn0166430	Dsec\GM11487	scaffold_4518:1377-2168	Control	Noni	NOTEST	0.125102	0	#NAME?	0	1	1	no	-
gene:FBgn0166431	gene:FBgn0166431	Dsec\GM11488	scaffold_3201:3713-4690	Control	Noni	OK	31.7236	43.9952	0.471789	1.27912	0.0289	0.222435	no	Cp190
gene:FBgn0166432	gene:FBgn0166432	Dsec\GM11489	scaffold_3:6149128-6149930	Control	Noni	OK	81.9069	78.0428	-0.0697194	-0.214546	0.70705	0.906518	no	EMC3
gene:FBgn0166433	gene:FBgn0166433	Dsec\GM11490	scaffold_3201:31-334	Control	Noni	OK	39.482	20.1117	-0.97316	-1.05444	0.0715	0.34956	no	Zip88E
gene:FBgn0166434	gene:FBgn0166434	Dsec\GM11491	scaffold_21:1056029-1059065	Control	Noni	OK	10.9722	9.58407	-0.195145	-0.400932	0.48725	0.78961	no	CG1998
gene:FBgn0166435	gene:FBgn0166435	Dsec\GM11492	scaffold_21:1049792-1051314	Control	Noni	NOTEST	0	0	0	0	1	1	no	-
gene:FBgn0166436	gene:FBgn0166436	Dsec\GM11493	scaffold_21:1049035-1049551	Control	Noni	NOTEST	0.62933	0	#NAME?	0	1	1	no	CG33223 <newline> CG12725 <newline> CG32713
gene:FBgn0166437	gene:FBgn0166437	Dsec\GM11494	scaffold_21:1033661-1034324	Control	Noni	OK	75.0468	91.587	0.287351	0.643511	0.26965	0.6288	no	Yippee
gene:FBgn0166438	gene:FBgn0166438	Dsec\GM11495	scaffold_21:1029662-1031714	Control	Noni	OK	13.0894	13.1108	0.00235964	0.00309288	0.95975	0.984191	no	-
gene:FBgn0166439	gene:FBgn0166439	Dsec\GM11496	scaffold_21:985249-985642	Control	Noni	OK	5491.15	4919.76	-0.158521	-0.421391	0.4702	0.780913	no	RpS15Aa <newline> RpS15Ab
gene:FBgn0166440	gene:FBgn0166440	Dsec\GM11497	scaffold_21:944295-945927	Control	Noni	OK	11.9601	12.4555	0.058558	0.109989	0.84615	0.951247	no	CG1764
gene:FBgn0166441	gene:FBgn0166441	Dsec\GM11498	scaffold_21:914163-931542	Control	Noni	OK	21.6028	21.5643	-0.00257525	-0.00846234	0.9892	0.993769	no	HDAC4
gene:FBgn0166442	gene:FBgn0166442	Dsec\GM11499	scaffold_21:905094-905682	Control	Noni	NOTEST	0	0	0	0	1	1	no	CG15742
[truncated: 15,275 more rows]

## Sheet: Table S2
Table S2: Differentially expressed genes in D. sechellia upon L-DOPA treatment (from Lanno et al. 2019a)
D. secellia gene	mel ortholog	sec control fpkm	sec LD fpkm	sec qvalue	direction
CecA1	CecA2	1138.48	313.729	0.00181038	DOWN
DesatF	Fad2	647.523	214.223	0.00181038	DOWN
GM10110	CG3348	351.359	126.916	0.00181038	DOWN
GM10148	CG6295	89.1155	52.2154	0.0429336	DOWN
GM10204	E(spl)m4-BFM	3.87462	0	0.00303	DOWN
GM10249	CG5107	557.103	319.413	0.0461825	DOWN
GM10281	CG42235	26.9847	12.6554	0.0189064	DOWN
GM10290	CG16815	2.8382	0	0.00303	DOWN
GM10322	CG5945	198.057	82.9142	0.00181038	DOWN
GM10827	CG12170	52.5239	29.2219	0.0358915	DOWN
GM10908	twr	201.581	104.085	0.00303	DOWN
GM11344	CG32695	441.824	159.932	0.0101794	DOWN
GM11352	CG3106	91.3949	17.0404	0.00181038	DOWN
GM11521	CG7300	7.32476	3.3615	0.0410741	DOWN
GM11667	SmB	277.887	118.929	0.00181038	DOWN
GM11735	CG5367	26.7028	10.6005	0.0182609	DOWN
GM11829	CG4563	22.5925	6.39396	0.00181038	DOWN
GM11977	Ir7c	11.6752	3.27733	0.00181038	DOWN
GM12060	drd	26.1375	13.7096	0.0213882	DOWN
GM12092	CG5853	79.6107	46.1252	0.0334277	DOWN
GM12147	CG5885	371.728	204.949	0.0189064	DOWN
GM12171	CG15531	230.805	115.257	0.00303	DOWN
GM12172	CG9747	52.2741	20.758	0.00181038	DOWN
GM12456	CG6048	194.056	79.6562	0.00181038	DOWN
GM12460	MCTS1	149.08	83.179	0.0429336	DOWN
GM12462	CG5921	14.0438	7.35401	0.0328545	DOWN
GM12535	Atx-1	2.35716	0	0.00181038	DOWN
GM12683	LManVI	31.2245	8.31611	0.00181038	DOWN
GM12773	CG11898	12.173	6.81147	0.0456502	DOWN
GM12882	PH4alphaEFB	27.3801	9.39395	0.00181038	DOWN
GM12907	dj-1beta	148.656	81.1582	0.0353058	DOWN
GM12960	Peritrophin-15a	6265.22	3043.23	0.0201678	DOWN
GM13106	CG15221	55.6682	23.6022	0.00181038	DOWN
GM13232	tsg	2.17697	0	0.00181038	DOWN
GM13371	CG9672	49.9246	19.1902	0.0145484	DOWN
GM13373	CG9673	738.983	401.671	0.0252131	DOWN
GM13375	CG32523	151.319	73.0374	0.0111139	DOWN
GM13418	caz	59.5136	34.5643	0.0481809	DOWN
GM13457	CG4653	971.039	439.157	0.00181038	DOWN
GM13458	CG7025	45.3626	24.5066	0.0323596	DOWN
GM13467	CG18585	228.256	103.035	0.00181038	DOWN
GM13674	CG9034	1617.25	822.349	0.0269477	DOWN
GM13727	CG12057	656.583	138.607	0.00181038	DOWN
GM13761	CG8560	342.161	107.811	0.00181038	DOWN
GM13811	Prat2	167.19	87.9872	0.0129129	DOWN
GM13834	ndl	22.6783	6.98147	0.00181038	DOWN
GM13909	CG10592	163.077	60.8417	0.00181038	DOWN
GM13910	spo	11.0321	3.68314	0.0189064	DOWN
GM13935	AkhR	55.8218	20.9067	0.00181038	DOWN
GM13953	CG13712	4.93936	0	0.0101794	DOWN
GM13954	CG15876	6.70634	0	0.00181038	DOWN
GM13995	ImpL2	122.474	57.1819	0.00303	DOWN
GM14156	dsb	16.4738	6.82967	0.00730275	DOWN
GM14213	stet	107.98	42.9067	0.00181038	DOWN
GM14261	CG3344	99.3335	51.8903	0.00924819	DOWN
GM14287	CG15254	569.77	316.731	0.0334277	DOWN
GM14306	CG15255	386.636	174.683	0.00422274	DOWN
GM14310	CG6845	8.08501	2.9453	0.0189064	DOWN
GM14375	CG13912	91.8404	23.9377	0.00181038	DOWN
GM14382	LysE	1050.84	37.3751	0.00181038	DOWN
GM14432	Bro	5.63728	0	0.00181038	DOWN
GM14468	CG8960	11.0406	0	0.00181038	DOWN
GM14569	Drs	4410.82	1809.72	0.0137829	DOWN
GM14665	CG15279	76.2755	35.8687	0.00181038	DOWN
GM14677	CG13713	7.05836	0	0.00303	DOWN
GM14710	CG5150	150.643	62.2089	0.00181038	DOWN
GM14741	Jon65Aiii	3757.99	1646.53	0.0213882	DOWN
GM14841	CG8562	279.27	127.594	0.00181038	DOWN
GM14909	CG3819	190.126	62.4271	0.00181038	DOWN
GM14989	CG6885	4.47448	0	0.00181038	DOWN
GM15048	CG33306	310.127	126.759	0.00181038	DOWN
GM15052	CG33307	153.471	62.8387	0.00181038	DOWN
GM15107	r-l	112.472	64.8202	0.0338647	DOWN
GM15149	CG17930	10.8251	4.03825	0.0323596	DOWN
GM15210	CG31265	81.1591	41.647	0.0213882	DOWN
GM15309	CG7916	1399.19	611.945	0.00181038	DOWN
GM15330	CG7968	109.569	62.0017	0.0470343	DOWN
GM15419	NimB1	6.6143	1.45618	0.0309516	DOWN
GM15522	Eglp4	230.745	121.204	0.0252131	DOWN
GM15616	Ppa	11.5354	4.5045	0.0167012	DOWN
GM15643	babos	139.739	76.6823	0.0338647	DOWN
GM15649	Oatp58Db	39.8931	19.1872	0.0312632	DOWN
GM15701	pirk	59.7983	29.6626	0.0382434	DOWN
GM15728	CG33655	6.77971	0	0.00730275	DOWN
GM15752	CG10527	404.074	212.049	0.0167012	DOWN
GM15753	Cht9	58.8781	13.1513	0.00181038	DOWN
GM15770	IM4	4890.47	2404.5	0.0338647	DOWN
GM16045	CG5532	420.476	181.826	0.00181038	DOWN
GM16088	Tret1-1	130.931	68.2168	0.0400719	DOWN
GM16106	CG7631	115.019	59.4485	0.015393	DOWN
GM16292	Ppn	8.79115	5.05695	0.0364277	DOWN
GM16399	CG9864	32.6757	14.718	0.00529379	DOWN
GM16458	CG2003	27.5164	14.4244	0.0405985	DOWN
GM16478	CG11211	66.5049	29.7279	0.0256787	DOWN
GM16495	CG7881	70.7461	29.0638	0.00181038	DOWN
GM16529	CG7882	63.6993	35.7336	0.0226106	DOWN
GM16537	CG8343	507.996	264.908	0.0145484	DOWN
GM16605	halo	26.1015	0	0.00181038	DOWN
GM16626	Iris	58.242	27.7463	0.00422274	DOWN
GM16627	Pino	142.575	84.5694	0.043388	DOWN
GM16661	Spp	116.585	64.2312	0.0167012	DOWN
GM16677	CG11911	3358.83	1286.69	0.0101794	DOWN
GM16772	kraken	203.712	93.0879	0.00181038	DOWN
GM16838	Der-1	181.429	59.6587	0.020885	DOWN
GM16974	Hf	125.381	60.2898	0.00303	DOWN
GM17014	CG17544	28.9885	13.3784	0.00303	DOWN
GM17026	AsnRS	325.609	178.709	0.0312632	DOWN
GM17043	CG10650	141.715	82.7292	0.0369129	DOWN
GM17044	CG15170	7.62271	3.08336	0.0372553	DOWN
GM17050	CG10621	316.417	138.414	0.00181038	DOWN
GM17065	Irk3	27.6813	11.5599	0.00638248	DOWN
GM17343	lectin-37Db	159.122	77.058	0.0372553	DOWN
GM17351	tj	33.0623	13.8737	0.00529379	DOWN
GM17369	CG13078	88.259	13.0712	0.00181038	DOWN
GM17502	CG14427	6.38534	0	0.00181038	DOWN
GM17616	CG31086	99.0069	34.9732	0.00181038	DOWN
GM17636	hoip	1219.94	568.876	0.00181038	DOWN
GM17670	CG1461	45.1322	24.7477	0.0334277	DOWN
GM17695	CG17633	914.378	402.285	0.00529379	DOWN
GM17934	Sec61alpha	500.873	244.118	0.00730275	DOWN
GM17941	CG9527	115.744	57.9177	0.00303	DOWN
GM17950	CG9497	64.1823	35.7037	0.0196261	DOWN
GM17980	CG13992	28.6335	12.3924	0.00303	DOWN
GM17981	psd	225.752	90.6404	0.00181038	DOWN
GM17983	Vm26Aa	9444.02	2742.91	0.00181038	DOWN
GM17984	Vm26Ac	410.549	83.8142	0.00181038	DOWN
GM18013	CG14014	4.85347	0	0.00181038	DOWN
GM18041	CG9121	4.13003	1.09759	0.0405985	DOWN
GM18316	CG9451	32.4973	12.4087	0.00181038	DOWN
GM18367	daw	30.7383	12.4826	0.00303	DOWN
GM18467	Tps1	373.836	192.498	0.0201678	DOWN
GM18486	Elba3	10.0595	0	0.00181038	DOWN
GM18500	CG3036	86.9011	43.1333	0.00529379	DOWN
GM18584	Vm26Ab	3821.66	888.546	0.00181038	DOWN
GM18706	CG14309	93.1315	40.8365	0.00303	DOWN
GM18840	CG14915	42.2921	0	0.00181038	DOWN
GM18879	tko	207.89	111.827	0.0338647	DOWN
GM18945	CG14818	642.094	335.991	0.0269477	DOWN
GM19101	TRAM	106.951	59.0012	0.0221423	DOWN
GM19113	CG14629	246.116	142.132	0.0328545	DOWN
GM19127	Tsp2A	130.254	65.1366	0.00638248	DOWN
GM19202	ND-B14.5A	883.019	509.313	0.0485901	DOWN
GM19220	Vml	512.609	143.217	0.00181038	DOWN
GM19233	Seipin	115.521	49.9989	0.00181038	DOWN
GM19265	CG3939	521.264	268.717	0.0344687	DOWN
GM19653	CG1840	117.553	50.2716	0.0400719	DOWN
GM19935	CG5767	133.071	71.9113	0.0372553	DOWN
GM19936	CG5773	139.584	64.1556	0.0309516	DOWN
GM19959	swi2	13.1978	5.97257	0.0382434	DOWN
GM20049	CG8311	89.5661	38.4093	0.00303	DOWN
GM20107	CG8299	106.593	19.5714	0.00181038	DOWN
GM20241	St4	80.8099	29.3291	0.00181038	DOWN
GM20285	CG10814	324.403	65.9316	0.00181038	DOWN
GM20287	CG4734	120.105	59.1212	0.00181038	DOWN
GM20320	CG44250	383.576	162.661	0.00181038	DOWN
GM20328	CG3814	99.1968	51.2444	0.0196261	DOWN
GM20344	nemy	55.5369	27.6398	0.0382434	DOWN
GM20346	CG8785	97.0798	31.9894	0.00181038	DOWN
GM20435	Tapdelta	486.75	271.584	0.0292997	DOWN
GM20441	gammaTry	742.584	169.152	0.00181038	DOWN
GM20442	etaTry	58.3334	31.3182	0.0196261	DOWN
GM20557	Def	3500.27	1129.23	0.00181038	DOWN
GM20580	CG1648	1410.9	308.98	0.00181038	DOWN
GM20780	Drat	118.238	52.9564	0.00181038	DOWN
GM21059	PGRP-SC1a	198.723	48.9172	0.00181038	DOWN
GM21061	PGRP-SC2	754.128	378.882	0.00730275	DOWN
GM21283	iotaTry	133.661	60.8045	0.00303	DOWN
GM21301	CG12116	710.758	372.834	0.0233042	DOWN
GM21332	CG18343	128.578	52.0979	0.0475062	DOWN
GM21365	CG30047	30.5472	16.3164	0.0174455	DOWN
GM21436	CG13321	374.332	202.606	0.0145484	DOWN
GM21465	AttC	646.053	186.403	0.00181038	DOWN
GM21468	Ser8	186.139	85.038	0.00181038	DOWN
GM21558	Sec61beta	1194.22	575.388	0.00422274	DOWN
GM21566	Dro	10788.2	3208.04	0.00422274	DOWN
GM21605	Cp7Fb	109.583	46.9668	0.00730275	DOWN
GM21609	Mtk	7101.56	2417.74	0.0119711	DOWN
GM21616	Cp7Fc	229.913	90.6178	0.00422274	DOWN
GM21649	CG8320	109.961	61.9594	0.0456502	DOWN
GM21726	CG5550	146.158	43.8503	0.00181038	DOWN
GM21777	Hexo2	23.9673	12.6401	0.0323596	DOWN
GM21838	CG10910	104.377	47.3128	0.00181038	DOWN
GM21844	Spn55B	57.7614	30.5876	0.0189064	DOWN
GM21855	CG14500	563.778	225.435	0.00181038	DOWN
GM21866	IM2	2620.72	690.724	0.00303	DOWN
GM21871	CG16836	971.902	438.445	0.00422274	DOWN
GM21891	GstE11	249.302	146.699	0.0456502	DOWN
GM21924	DptB	865.141	233.42	0.00638248	DOWN
GM21940	wbl	73.0111	40.3122	0.0369129	DOWN
GM21945	FK506-bp2	1638.17	923.841	0.030382	DOWN
GM22138	Neu2	2.40367	0	0.00181038	DOWN
GM22251	CG14187	86.4867	29.6762	0.0369129	DOWN
GM22343	AsnS	100.942	36.91	0.00181038	DOWN
GM22373	CG7519	109.99	57.8846	0.0280634	DOWN
GM22448	CG11426	66.3062	36.0667	0.0233042	DOWN
GM22449	CG11425	151.231	73.5074	0.00730275	DOWN
GM22581	CG43672	17.2455	5.98072	0.00181038	DOWN
GM22630	CG33713	211.794	124.061	0.0387883	DOWN
GM22649	CG1304	322.788	187.541	0.0382434	DOWN
GM22730	CG14205	4.00101	0.808223	0.0256787	DOWN
GM22755	CG7992	43.0533	16.1024	0.0201678	DOWN
GM22756	CG14196	34.1311	17.239	0.0167012	DOWN
GM22758	CG14195	8.08486	3.25815	0.0328545	DOWN
GM22913	CG6891	135.416	72.8874	0.030382	DOWN
GM23054	Npc1b	76.6719	29.8724	0.00181038	DOWN
GM23130	CG31205	105.809	35.1778	0.00181038	DOWN
GM23513	CG13607	67.8225	23.6169	0.00181038	DOWN
GM23597	CG17119	46.1673	21.3808	0.00830907	DOWN
GM23701	CG7910	148.652	85.8314	0.0420603	DOWN
GM23723	Ctr1B	790.501	158.515	0.00181038	DOWN
GM23738	CG31454	8.6579	2.40567	0.0201678	DOWN
GM23740	CG15382	24.6673	0	0.00181038	DOWN
GM23798	CG8129	18.7841	7.24067	0.00830907	DOWN
GM23823	SpdS	200.371	103.787	0.0111139	DOWN
GM23846	eloF	439.483	205.091	0.00730275	DOWN
GM23863	ATPsynepsilonL	37.5654	0	0.00181038	DOWN
GM23868	CG12420	2.72645	0	0.00181038	DOWN
GM23882	mthl11	2.41766	0	0.00181038	DOWN
GM23920	CG4757	112.674	47.5284	0.00529379	DOWN
GM24053	Dtg	4.25383	1.14386	0.0470343	DOWN
GM24097	CG8773	50.2507	27.3134	0.0174455	DOWN
GM24294	CG16775	84.0181	26.362	0.00181038	DOWN
GM24297	CG5535	123.139	56.9876	0.00181038	DOWN
GM24370	PGRP-SB1	326.565	146.831	0.0213882	DOWN
GM24376	zetaCOP	223.21	122.478	0.020885	DOWN
GM24489	CG13454	6.76058	0	0.00303	DOWN
GM24527	NHP2	276.236	143.026	0.0160474	DOWN
GM24550	CG3868	201.669	80.5709	0.00181038	DOWN
GM24806	CG43127	56.9336	22.6742	0.00181038	DOWN
GM24839	Ilp4	7.15941	0	0.00181038	DOWN
GM24863	path	495.508	221.493	0.00181038	DOWN
GM24900	CG5644	19.0534	8.03674	0.0213882	DOWN
GM25119	CG13315	22444.4	11215.2	0.0372553	DOWN
GM25123	CG4476	6.72609	1.40862	0.0262802	DOWN
GM25301	RpL10Ab	4235.63	1996.43	0.0380571	DOWN
GM25414	SNCF	31.9423	0	0.00181038	DOWN
GM25415	CG14111	2.68886	0	0.00181038	DOWN
GM25490	Tom	4.61487	0	0.00181038	DOWN
GM25530	Z600	93.5647	0	0.00181038	DOWN
GM25590	SsRbeta	393.906	216.115	0.0167012	DOWN
GM25706	edin	317.049	85.0071	0.00181038	DOWN
GM25710	CG7542	271.767	99.7172	0.00181038	DOWN
GM25727	CG6126	43.4066	23.3149	0.0274527	DOWN
GM25738	CG10407	152.46	76.2776	0.0240232	DOWN
GM25771	CG6125	35.5854	20.8981	0.0481809	DOWN
GM25815	RpS5b	2011.05	1037.34	0.0481809	DOWN
GM25990	kar	77.4899	34.1267	0.00181038	DOWN
GM26018	CG10035	16.7639	1.54066	0.0226106	DOWN
GM26096	PGRP-LB	67.1801	35.5696	0.0380571	DOWN
GM26189	Npc2d	600.868	207.431	0.00181038	DOWN
GM26204	CG9458	66.3406	31.7315	0.0298453	DOWN
GM26243	CG9396	271.865	129.142	0.00529379	DOWN
GM26269	CG16749	881.795	400.731	0.00181038	DOWN
GM26287	Nmdmc	116.408	54.7978	0.00422274	DOWN
GM26400	CG5791	544.017	99.4864	0.00181038	DOWN
GM26411	CG7084	52.4049	20.1478	0.00181038	DOWN
GM26437	Pebp1	2896.05	1317.42	0.0189064	DOWN
GM26512	GILT2	175.959	90.2163	0.0119711	DOWN
GM26524	CG10300	13.8789	4.38321	0.0269477	DOWN
GM26530	Lsd-1	222.121	70.7115	0.00181038	DOWN
GM26558	Root	10.0718	0.407108	0.00181038	DOWN
GM26581	Orct	34.8511	16.5871	0.0129129	DOWN
GM26698	dmGlut	136.845	68.8703	0.0201678	DOWN
GM26738	Phae1	67.1187	23.8388	0.00181038	DOWN
GM26890	CG4562	36.9045	20.6114	0.0119711	DOWN
Mal-A4	Mal-A4	54.2086	32.2036	0.0481809	DOWN
Obp19c	Obp19c	141.833	46.759	0.00181038	DOWN
Obp99a	Obp99a	1245.99	568.526	0.00181038	DOWN
Obp99b	Obp99b	1474.03	508.452	0.00181038	DOWN
Sry-alpha	Sry-alpha	21.5737	1.20348	0.00181038	DOWN
w	w	24.5395	11.9195	0.0358915	DOWN
cid	cid	30.5003	65.7308	0.00638248	UP
Cp110	Cp110	7.16768	14.7715	0.0252131	UP
GM10136	Cpr97Eb	25.1902	65.1756	0.00181038	UP
GM10142	CG6271	4.23477	15.0813	0.015393	UP
GM10156	Ets97D	18.2079	37.0461	0.00730275	UP
GM10162	ball	44.5685	88.1826	0.00830907	UP
GM10170	CG6425	11.6777	23.6823	0.0400719	UP
GM10379	DNApol-alpha73	25.7841	48.4276	0.00830907	UP
GM10427	Fancm	11.6056	19.9985	0.0382434	UP
GM10437	CG10435	33.0513	71.9228	0.00181038	UP
GM10499	CG7110	19.0397	38.8576	0.00303	UP
GM10534	Ccp84Ae	0	3.70678	0.00181038	UP
GM10569	Gasp	25.8637	51.2798	0.0372553	UP
GM10647	mtd	44.0928	76.0062	0.0456502	UP
GM10686	tacc	60.9284	125.535	0.00303	UP
GM10690	Dlip2	36.4373	82.4913	0.00730275	UP
GM10739	TwdlV	0	6.09893	0.00181038	UP
GM10767	MED31	79.474	147.784	0.0182609	UP
GM10842	CG10979	29.2448	54.116	0.0167012	UP
GM10910	Ccp84Ag	0	12.9708	0.00181038	UP
GM10911	Ccp84Ad	0	6.79592	0.00181038	UP
GM10938	Sas-4	12.4752	28.1078	0.00181038	UP
GM10994	Pbp95	7.03563	13.9552	0.0372553	UP
GM10998	DNApol-alpha180	13.1686	26.604	0.00303	UP
GM11105	cana	11.3938	20.8414	0.0160474	UP
GM11131	CG3238	29.4819	57.7019	0.00529379	UP
GM11229	CG2129	17.0434	34.4692	0.00730275	UP
GM11302	Hmr	3.4711	12.4606	0.00924819	UP
GM11379	CG42797	12.646	21.7493	0.0425233	UP
GM11392	CG1468	61.9822	127.12	0.00529379	UP
GM11451	CG15203	82.1268	168.83	0.0246972	UP
GM11473	CG1737	29.3995	50.5952	0.0380571	UP
GM11488	Cp190	33.0889	63.1409	0.030382	UP
GM11494	Yippee	78.2152	153.74	0.0437403	UP
GM11522	CG12716	2.60178	19.7888	0.00181038	UP
GM11534	CG12717	10.1369	21.8824	0.00422274	UP
GM11593	CG15721	17.4912	71.9849	0.00181038	UP
GM11872	CG11413	7.16824	28.3025	0.0167012	UP
GM11876	uri	24.574	45.7699	0.0167012	UP
GM11877	CG3511	17.9571	35.4524	0.00638248	UP
GM12214	dgt1	22.2599	38.5646	0.0456502	UP
GM12221	CG7837	8.31539	15.9864	0.0167012	UP
GM12326	dgt4	30.5729	61.983	0.0400719	UP
GM12482	CG42240	87.0738	158.524	0.0160474	UP
GM12659	CG44774	48.2296	82.1784	0.0420603	UP
GM12679	CG12184	4.80839	10.929	0.00181038	UP
GM12699	Femcoat	42.5382	136.816	0.00181038	UP
GM12700	CG15571	42.7749	126.563	0.00181038	UP
GM12702	Tip60	17.4027	33.1839	0.0226106	UP
GM12753	CG1951	19.2013	34.9836	0.0160474	UP
GM12764	CG11873	11.1584	19.2088	0.0485901	UP
GM12803	Cap-D2	11.5464	20.6475	0.0287053	UP
GM12810	CG18731	103.376	217.884	0.0196261	UP
GM12876	Fer2LCH	904.833	2029.22	0.00303	UP
GM12910	Cpr100A	78.1273	195.917	0.00181038	UP
GM13081	HP5	23.6324	41.454	0.0328545	UP
GM13285	CG17159	55.5614	106.608	0.00422274	UP
GM13334	xmas-2	19.0234	39.6779	0.00303	UP
GM13367	CG9609	22.2213	40.4449	0.0377279	UP
GM13384	Acp1	438.662	1050.26	0.020885	UP
GM13388	SMC3	21.0424	37.2464	0.0256787	UP
GM13392	CG7692	2.39047	5.5969	0.0174455	UP
GM13420	CG3679	36.8646	71.2914	0.00924819	UP
GM13498	CG12998	79.9734	202.875	0.00730275	UP
GM13644	dnk	125.963	223.167	0.0226106	UP
GM13693	e(r)	262.061	592.753	0.00181038	UP
GM13710	Nost	38.1086	78.1845	0.00422274	UP
GM13732	CG18304	5.98555	12.6516	0.00303	UP
GM13773	eco	30.68	58.5407	0.0101794	UP
GM13777	RhoGEF4	17.605	31.6109	0.0400719	UP
GM13791	Cpr65Ea	3.40587	134.404	0.0287053	UP
GM13861	Acp65Aa	347.903	1061.65	0.00181038	UP
GM13864	Cpr65Av	0	6.39181	0.00529379	UP
GM13896	Bre1	29.9522	61.3678	0.00730275	UP
GM13933	CG15213	0	252.424	0.00181038	UP
GM14015	CG14995	7.08196	15.2182	0.0382434	UP
GM14028	CG12766	31.7836	87.7347	0.00181038	UP
GM14074	CG14965	9.38536	18.6373	0.0400719	UP
GM14087	Cht7	1.93457	4.74337	0.0382434	UP
GM14107	Mrtf	10.8778	21.0398	0.00303	UP
GM14163	Cpr62Bc	6.70732	31.9368	0.00638248	UP
GM14198	wek	23.2574	50.0911	0.00422274	UP
GM14227	Klp61F	14.6566	32.4494	0.00181038	UP
GM14230	CG9119	161.871	389.149	0.00181038	UP
GM14259	Vti1a	43.6514	90.7899	0.0119711	UP
GM14289	DIP2	15.4903	29.1905	0.0145484	UP
GM14290	E(bx)	51.9658	116.023	0.00181038	UP
GM14585	CG32266	0	23.082	0.00181038	UP
GM14651	Claspin	15.6702	37.8165	0.00181038	UP
GM14656	slow	9.74823	18.8504	0.043388	UP
GM14662	CG12607	0	4.15606	0.00181038	UP
GM14680	RhoGEF64C	13.8914	24.6366	0.0274527	UP
GM14770	CG7386	6.83878	13.6541	0.0387883	UP
GM14920	CG14073	12.3554	23.6692	0.00830907	UP
GM14992	HipHop	76.8134	152.134	0.0119711	UP
GM14995	CG14074	9.20328	21.412	0.020885	UP
GM15027	CG16884	22.0091	85.3359	0.00181038	UP
GM15078	Nelf-A	17.3165	36.1587	0.00303	UP
GM15194	CG3534	32.0606	70.3005	0.00181038	UP
GM15286	RpII33	38.8684	70.4323	0.0348909	UP
GM15335	CG17802	11.0209	23.4119	0.015393	UP
GM15415	CG10324	9.08216	18.1647	0.0256787	UP
GM15422	CG14903	102.277	199.093	0.0274527	UP
GM15428	CG42232	5.68731	16.6983	0.00181038	UP
GM15459	hll	8.05661	27.6913	0.00181038	UP
GM15475	Su(z)12	25.4646	42.4454	0.0479231	UP
GM15515	egl	31.91	54.1341	0.0429336	UP
GM15635	CG4294	10.0934	18.0528	0.0280634	UP
GM15683	CG4363	417.904	834.481	0.00730275	UP
GM15684	CG34040	34.3634	189.18	0.00181038	UP
GM15734	CG10505	3.6624	7.58544	0.0312632	UP
GM15739	CG15661	24.5902	42.6334	0.0437403	UP
GM15793	CG10543	14.0973	25.1665	0.030382	UP
GM15847	CG10321	26.8743	54.8147	0.00181038	UP
GM15878	Snp	74.5139	125.428	0.0485901	UP
GM15884	mei-S332	6.8234	17.8285	0.00924819	UP
GM15911	rad50	17.5908	33.2441	0.0160474	UP
GM16005	CG15263	3.14339	57.1343	0.00181038	UP
GM16021	mi	22.2072	39.9559	0.0221423	UP
GM16040	l(2)dtl	21.8186	38.4331	0.0380571	UP
GM16074	CG3065	27.2006	47.3925	0.0479231	UP
GM16121	CG31601	16.4759	37.9938	0.015393	UP
GM16144	tsh	1.76406	4.57922	0.0298453	UP
GM16255	CG3430	29.6398	60.8077	0.00529379	UP
GM16305	CG4884	48.5391	88.8941	0.0382434	UP
GM16309	NSD	25.7172	55.1247	0.00181038	UP
GM16315	CG33213	14.19	31.1986	0.0226106	UP
GM16408	heph	31.1858	53.704	0.0358915	UP
GM16453	Acf	27.6011	59.2907	0.00303	UP
GM16494	BubR1	14.6757	26.0111	0.0292997	UP
GM16536	Cyp6w1	28.2045	133.537	0.00181038	UP
GM16558	Uro	261.899	521.329	0.0119711	UP
GM16572	CG42296	3.92095	20.4923	0.00181038	UP
GM16620	serp	8.26827	17.2326	0.0262802	UP
GM16657	CG11835	5.90353	12.2742	0.0213882	UP
GM16696	CG31974	23.1822	46.5405	0.0137829	UP
GM16717	CG11454	24.0518	57.1228	0.0101794	UP
GM16722	spen	27.6353	50.5311	0.0201678	UP
GM16731	verm	10.7863	25.5046	0.00303	UP
GM16748	ush	8.02702	15.0429	0.0262802	UP
GM16818	CG31928	29.7917	106.514	0.00181038	UP
GM16821	CG31926	2.76023	14.8965	0.00303	UP
GM16854	Ssb-c31a	338.697	595.53	0.0456502	UP
GM16861	CG9143	10.8819	26.9557	0.0274527	UP
GM16947	mus201	8.17187	19.3066	0.00181038	UP
GM16969	barr	13.195	29.9812	0.00181038	UP
GM17004	CG10188	13.8023	29.316	0.00181038	UP
GM17033	CG8786	11.1159	22.4944	0.0495029	UP
GM17052	ssp3	11.0497	21.0824	0.015393	UP
GM17059	CG10600	17.8715	30.6352	0.0387883	UP
GM17098	Glt	44.6692	89.959	0.00181038	UP
GM17128	dl	32.1977	57.8682	0.020885	UP
GM17160	glu	18.764	45.772	0.00181038	UP
GM17237	CG15141	47.4669	82.3228	0.0400719	UP
GM17290	Grip71	36.4473	68.3763	0.00730275	UP
GM17352	CG13084	39.621	178.406	0.00181038	UP
GM17353	CG13083	43.7005	158.793	0.00181038	UP
GM17444	ash1	10.9907	19.6873	0.0353058	UP
GM17532	CG13113	23.8664	67.0682	0.00422274	UP
GM17605	Ndc80	13.1818	29.6613	0.0252131	UP
GM17631	Nna1	11.8385	23.2321	0.00924819	UP
GM17654	CG1368	7.04833	43.1353	0.00181038	UP
GM17674	Muc12Ea	37.8408	162.272	0.00181038	UP
GM17690	CG4854	8.42701	26.1437	0.00303	UP
GM17717	tobi	530.466	1030.76	0.0256787	UP
GM17729	CG31288	177.371	312.411	0.0382434	UP
GM17734	CG10514	53.791	102.84	0.0262802	UP
GM17749	CG31510	10.8292	19.2732	0.0309516	UP
GM17750	CG31108	34.1193	60.6197	0.0312632	UP
GM17760	CG31109	45.1787	94.1717	0.0119711	UP
GM17761	CG6422	42.2158	72.4916	0.0344687	UP
GM17795	PQBP1	24.796	61.9959	0.00181038	UP
GM17810	CG42367	0	4.44617	0.0377279	UP
GM17832	CG4709	13.1106	27.422	0.0145484	UP
GM17897	Xrp1	128.976	244.404	0.0145484	UP
GM17918	twe	50.5663	109.068	0.00181038	UP
GM17951	Pez	15.8531	27.089	0.0425233	UP
GM18028	Ncoa6	12.8955	22.2082	0.0420603	UP
GM18099	CG17612	12.4245	28.9517	0.00638248	UP
GM18139	Spindly	10.5392	23.5937	0.00181038	UP
GM18170	GATAd	21.251	44.7041	0.00181038	UP
GM18218	Cyp309a2	14.9324	30.6474	0.0137829	UP
GM18233	CG3609	276.725	594.191	0.00529379	UP
GM18304	CG16786	1.63831	4.89236	0.0226106	UP
GM18438	Nse4	27.1997	65.7077	0.00303	UP
GM18506	Marcal1	10.7436	25.2404	0.00303	UP
GM18539	Cyp28d1	21.8965	92.9355	0.00181038	UP
GM18573	CG7239	15.7955	34.7334	0.00422274	UP
GM18631	Daxx	16.7993	33.1967	0.00924819	UP
GM18667	fzy	45.041	80.2421	0.0256787	UP
GM18798	Nup154	30.3472	52.2032	0.0454163	UP
GM18917	ph-p	8.05944	15.8219	0.0174455	UP
GM18949	CG14814	44.5016	79.2178	0.0369129	UP
GM18963	Mur2B	11.6948	24.909	0.0119711	UP
GM18984	CG33695	29.8361	59.3102	0.0213882	UP
GM19034	CG13366	42.7064	78.6339	0.0226106	UP
GM19044	CG32816	1.57386	6.85716	0.0274527	UP
GM19081	CG13367	32.707	63.9643	0.00529379	UP
GM19583	Cpr76Bd	4.47757	9.72844	0.0226106	UP
GM19678	Lcp65Ac	0	3.59069	0.0382434	UP
GM19827	TBCB	47.3151	85.0085	0.0499549	UP
GM19914	Ote	55.8632	105.999	0.0129129	UP
GM19944	thr	14.3537	33.4129	0.00181038	UP
GM19953	sub	30.6733	58.6626	0.0119711	UP
GM19965	CG30105	16.1756	40.8866	0.0323596	UP
GM19968	CG6484	78.1288	202.218	0.00181038	UP
GM19988	CG30101	1.96676	8.63349	0.0380571	UP
GM20005	GstS1	364.978	740.787	0.0145484	UP
GM20076	krimp	21.7678	43.0133	0.00422274	UP
GM20140	dup	38.2971	85.0295	0.00181038	UP
GM20141	Pms2	19.8273	35.9699	0.0174455	UP
GM20157	CG8089	9.57942	21.5502	0.00730275	UP
GM20175	SMC2	17.5761	35.0788	0.00422274	UP
GM20199	Su(var)2-HP2	9.1673	15.472	0.0481809	UP
GM20278	cnn	25.2583	44.8745	0.0252131	UP
GM20349	muskelin	69.2606	121.661	0.0353058	UP
GM20396	GalT1	23.3445	41.2777	0.0392831	UP
GM20401	MCPH1	26.9264	49.1635	0.0489957	UP
GM20456	CG9062	33.4624	57.3996	0.0410741	UP
GM20466	CG13215	8.01219	67.5258	0.00303	UP
GM20469	CG13217	0	10.3073	0.00181038	UP
GM20476	Cyp12d1-d	31.5113	94.9667	0.00181038	UP
GM20484	cag	79.931	134.697	0.043388	UP
GM20490	CG12343	52.2291	108.28	0.00638248	UP
GM20498	Mat1	39.2628	76.3997	0.0160474	UP
GM20568	CG1441	4.90027	11.6655	0.0353058	UP
GM20677	CG8736	68.9985	188.384	0.00181038	UP
GM20720	CG42516	56.5973	145.444	0.00638248	UP
GM20762	tor	18.3633	38.005	0.00181038	UP
GM20781	Orc1	21.7724	42.6078	0.00730275	UP
GM20849	Cyp6a2	12.4549	23.1164	0.0485901	UP
GM20884	sced	23.4284	44.926	0.0101794	UP
GM20943	Incenp	42.9123	79.5368	0.0182609	UP
GM20966	scra	18.1199	31.7241	0.0312632	UP
GM20971	CG2065	17.135	57.868	0.00181038	UP
GM21046	CG14752	0	6.92484	0.00529379	UP
GM21096	Su(var)2-10	59.9373	103.197	0.0499549	UP
GM21138	Map60	55.4539	122.829	0.00181038	UP
GM21166	CG30007	10.0214	18.869	0.00924819	UP
GM21191	Caf1-180	27.7206	55.6899	0.00730275	UP
GM21248	CG12942	17.5902	33.6199	0.00924819	UP
GM21320	ADD1	12.7624	25.8254	0.00303	UP
GM21363	ana3	9.66259	27.2216	0.00181038	UP
GM21372	CG13159	0	7.68463	0.0262802	UP
GM21380	Cpr49Ae	241.62	745.402	0.00181038	UP
GM21386	Cpr49Ah	2.1938	26.6532	0.00924819	UP
GM21407	Amph	48.4607	87.5318	0.0213882	UP
GM21552	Asx	8.53686	19.323	0.00181038	UP
GM21594	Cp7Fa	103.236	387.561	0.00181038	UP
GM21688	Nox	4.31863	9.34441	0.0233042	UP
GM21842	CG5098	13.0582	24.3556	0.0119711	UP
GM21898	CG10927	7.45624	17.3443	0.0269477	UP
GM21916	Mctp	15.5791	29.3604	0.0256787	UP
GM21918	CG15080	0.928298	2.74081	0.0201678	UP
GM21962	CG7744	41.3377	74.4091	0.0221423	UP
GM22037	galla-1	90.1295	166.117	0.015393	UP
GM22104	DNApol-eta	14.7272	28.9912	0.00529379	UP
GM22114	CG14568	0	2.59093	0.00422274	UP
GM22212	CG5199	31.6983	56.7029	0.0364277	UP
GM22227	DNApol-alpha60	23.9761	53.7562	0.00181038	UP
GM22256	gig	11.2179	19.7122	0.0274527	UP
GM22263	Su(var)3-3	15.8141	27.3131	0.0437403	UP
GM22292	CG5872	14.158	28.4987	0.0137829	UP
GM22321	Spc105R	6.34388	20.2424	0.00181038	UP
GM22355	Cpr78Cc	3.71849	49.0037	0.0226106	UP
GM22385	SMC5	16.4027	36.1433	0.00303	UP
GM22392	CG32444	263.454	626.913	0.00181038	UP
GM22402	CG14573	0	2.77663	0.00181038	UP
GM22735	Tao	92.2632	227.137	0.00181038	UP
GM22760	Ulp1	88.0123	180.732	0.0129129	UP
GM22848	CG32557	6.61603	13.9966	0.0213882	UP
GM23132	Cdk2	42.4442	72.2085	0.0489957	UP
GM23182	EloB	188.797	332.79	0.0470343	UP
GM23283	CG33511	2.3193	7.45953	0.0405985	UP
GM23287	CG9265	8.88287	19.3614	0.0348909	UP
GM23307	CG6013	33.774	75.9588	0.00422274	UP
GM23449	CycB3	65.9378	130.646	0.00924819	UP
GM23476	CG13625	21.6747	39.5104	0.0160474	UP
GM23477	REPTOR	23.2163	44.0021	0.00730275	UP
GM23503	jnj	15.8484	37.1674	0.00181038	UP
GM23535	eIF4G2	15.9241	28.5716	0.0213882	UP
GM23580	Rad60	30.2577	53.9737	0.0323596	UP
GM23591	CG31365	17.3825	31.3519	0.0201678	UP
GM23619	Dcr-1	7.34802	13.1964	0.0292997	UP
GM23622	CG4813	21.1768	40.9125	0.0189064	UP
GM23685	CG11723	19.9305	37.1509	0.0382434	UP
GM23713	Mcm2	43.2109	75.7094	0.0353058	UP
GM23754	CG8116	138.417	264.859	0.0182609	UP
GM23767	hng2	12.6093	32.7811	0.00730275	UP
GM23796	CG43675	72.5154	126.265	0.0312632	UP
GM23819	CG8301	19.0198	36.3449	0.0145484	UP
GM23879	jumu	22.4146	39.4568	0.030382	UP
GM23957	CG14710	17.4141	38.5005	0.00529379	UP
GM23961	CG14712	16.9719	28.8244	0.0437403	UP
GM24056	Gnmt	74.0594	263.652	0.00181038	UP
GM24070	Paip2	130.447	268.694	0.00529379	UP
GM24085	sim	4.9852	14.3827	0.00181038	UP
GM24093	Su(var)3-7	34.4828	65.9794	0.0111139	UP
GM24146	Cyp6d5	87.0197	215.662	0.00181038	UP
GM24333	CG33052	30.2387	54.5406	0.0400719	UP
GM24343	CG6479	27.342	58.6866	0.00181038	UP
GM24371	CG13026	25.0179	73.6293	0.00830907	UP
GM24420	CG13044	0	4.25132	0.00181038	UP
GM24424	CG13047	0	5.81352	0.00181038	UP
GM24453	CG5830	27.1425	49.3851	0.0377279	UP
GM24502	CG12316	14.3623	26.0273	0.0213882	UP
GM24507	Plp	8.72085	18.9624	0.00303	UP
GM24530	mop	29.6117	52.6892	0.0274527	UP
GM24539	RecQ5	19.7215	41.2849	0.00181038	UP
GM24548	stwl	18.5092	45.1839	0.00181038	UP
GM24564	Ptip	12.1763	26.1393	0.00181038	UP
GM24572	CG8833	12.0043	22.6804	0.0145484	UP
GM24583	CG10710	1.92621	5.74522	0.0252131	UP
GM24647	sti	13.1713	22.7187	0.0410741	UP
GM24773	CG40191	117.144	205.968	0.0364277	UP
GM24841	Zasp67	6.69671	16.5209	0.00730275	UP
GM24870	phol	26.1044	46.0217	0.0348909	UP
GM24879	CG4080	23.4598	39.2629	0.0481809	UP
GM24884	Klp67A	19.7085	34.9628	0.0420603	UP
GM24914	CG32023	41.4288	315.873	0.00181038	UP
GM24968	CG13676	2.08764	5.74878	0.0233042	UP
GM24969	CG7504	11.4674	19.9333	0.0429336	UP
GM25087	Cp19	982.867	2161.06	0.0420603	UP
GM25232	Cpr67Fa1	0	14.8196	0.00181038	UP
GM25236	CG14147	0	6.24165	0.00181038	UP
GM25299	Klp68D	17.4785	31.3285	0.0226106	UP
GM25314	CG14125	80.8342	345.476	0.00181038	UP
GM25333	CG6910	50.4052	138.285	0.00181038	UP
GM25421	cmb	16.4813	29.8301	0.0196261	UP
GM25445	upSET	12.3736	21.1497	0.0400719	UP
GM25508	Cep135	5.02643	13.1905	0.0167012	UP
GM25533	gdl	22.8963	55.2116	0.00529379	UP
GM25576	CG9293	19.3133	54.8512	0.00181038	UP
GM25580	Mbs	21.8755	38.0901	0.0398665	UP
GM25591	elg1	23.209	43.9896	0.00830907	UP
GM25634	RAF2	20.4586	39.1257	0.0129129	UP
GM25681	Fit2	12.4256	23.5726	0.0246972	UP
GM25682	CG7730	20.0132	35.3265	0.0456502	UP
GM25703	CG34250	201.965	656.316	0.0256787	UP
GM25763	CG31296	4.13553	13.5851	0.0448764	UP
GM25788	MRG15	31.6939	57.3146	0.0240232	UP
GM25799	CG6654	9.64856	21.2484	0.00303	UP
GM25801	CG16972	11.0758	20.8587	0.00830907	UP
GM25803	CG6752	3.17152	6.15855	0.0489957	UP
GM25877	CG9928	1200.18	2712.44	0.0111139	UP
GM25896	CG9926	33.875	65.5322	0.0182609	UP
GM25958	CG8483	2.95752	8.99416	0.0323596	UP
GM26077	Blm	16.5177	29.3298	0.0252131	UP
GM26091	CG6791	16.3875	27.888	0.0410741	UP
GM26097	sals	16.2511	29.5392	0.0189064	UP
GM26133	Ugt86Dd	29.7559	69.2883	0.00181038	UP
GM26195	Mical	18.0339	33.2489	0.020885	UP
GM26198	CG5359	16.9866	38.9561	0.0392831	UP
GM26235	Scm	27.1157	45.5546	0.0448764	UP
GM26238	bocks	30.4283	67.7362	0.00181038	UP
GM26290	CG11985	292.226	580.916	0.0328545	UP
GM26294	E(var)3-9	36.6427	74.1189	0.00303	UP
GM26363	CG9636	16.9749	32.899	0.0160474	UP
GM26364	Ada2b	48.1032	85.0856	0.0246972	UP
GM26555	SMC1	19.8034	34.6815	0.0287053	UP
GM26609	ana1	9.04528	23.0117	0.00181038	UP
GM26622	asp	20.8608	44.3437	0.00529379	UP
GM26775	mav	47.0803	90.2177	0.00924819	UP
GM26780	bip2	53.4445	110.258	0.00303	UP
GM26790	RhoGAP102A	1.68332	4.93429	0.0252131	UP
GM26804	Eph	63.4728	126.199	0.00830907	UP
GM26862	CG6300	50.4396	102.687	0.00303	UP
GM26872	CG4733	6.99615	13.9012	0.0160474	UP
Mal-A1	Mal-A1	328.958	678.692	0.0167012	UP
MtnA	MtnA	7700.77	49009.1	0.00181038	UP
MtnD	MtnD	169.826	1473.46	0.00303	UP
Est-6	Est-6	54.5169	120.987	0.00181038	UP

## Sheet: Table S3
Table S3: Differentially expressed genes in D. sechellia upon HA treatment (from Drum et al. 2022)
test_id	gene_id	gene	locus	sample_1	sample_2	status	value_1	value_2	log2(fold_change)	test_stat	p_value	q_value	significant	mel ortholog	direction
gene:FBgn0176447	gene:FBgn0176447	Dsec\GM21567	scaffold_1:8154788-8155509	Control	HA	OK	286.003	55.9984	-2.35257	-4.08014	5e-05	0.0107943	yes	AttA	down
gene:FBgn0176346	gene:FBgn0176346	Dsec\GM21465	scaffold_1:6804483-6805271	Control	HA	OK	613.279	207.174	-1.5657	-3.15823	5e-05	0.0107943	yes	AttC	down
gene:FBgn0169356	gene:FBgn0169356	Dsec\GM14432	scaffold_2:1674012-1674654	Control	HA	OK	5.33286	0	#NAME?	#NAME?	5e-05	0.0107943	yes	Bro	down
gene:FBgn0025653	gene:FBgn0025653	Dsec\CecA1	scaffold_4:4888666-4888916	Control	HA	OK	1077.19	109.563	-3.29744	-5.14258	5e-05	0.0107943	yes	CecA2	down
gene:FBgn0180874	gene:FBgn0180874	Dsec\GM26018	scaffold_0:13741667-13742596	Control	HA	OK	15.8122	1.95042	-3.01919	-3.52858	5e-05	0.0107943	yes	CG10035	down
gene:FBgn0172449	gene:FBgn0172449	Dsec\GM17541	scaffold_3:4993371-4994619	Control	HA	OK	204.726	71.3258	-1.5212	-4.10077	5e-05	0.0107943	yes	CG13114	down
gene:FBgn0174683	gene:FBgn0174683	Dsec\GM19786	scaffold_1:13981658-13981976	Control	HA	OK	91.9244	19.625	-2.22776	-2.74239	0.00015	0.0238375	yes	CG13427	down
gene:FBgn0168883	gene:FBgn0168883	Dsec\GM13953	scaffold_2:4693459-4693810	Control	HA	OK	4.67567	0	#NAME?	#NAME?	0.0001	0.0176031	yes	CG13712	down
gene:FBgn0169598	gene:FBgn0169598	Dsec\GM14677	scaffold_2:4679728-4680028	Control	HA	OK	6.66579	0	#NAME?	#NAME?	5e-05	0.0107943	yes	CG13713	down
gene:FBgn0173745	gene:FBgn0173745	Dsec\GM18840	scaffold_3:6472559-6472922	Control	HA	OK	39.9405	0	#NAME?	#NAME?	5e-05	0.0107943	yes	CG14915	down
gene:FBgn0167350	gene:FBgn0167350	Dsec\GM12413	scaffold_4:1429493-1431228	Control	HA	OK	412.611	238.351	-0.791695	-2.24845	0.0003	0.039914	yes	CG15784	down
gene:FBgn0168884	gene:FBgn0168884	Dsec\GM13954	scaffold_2:4676277-4676694	Control	HA	OK	6.33915	0	#NAME?	#NAME?	5e-05	0.0107943	yes	CG15876	down
gene:FBgn0175462	gene:FBgn0175462	Dsec\GM20580	scaffold_1:3308058-3316297	Control	HA	OK	1338.48	731.182	-0.872299	-2.2253	0.00025	0.0348841	yes	CG1648	down
gene:FBgn0170311	gene:FBgn0170311	Dsec\GM15392	scaffold_12:1292600-1296044	Control	HA	OK	41.5571	23.1959	-0.841221	-2.34503	0.0001	0.0176031	yes	CG4009	down
gene:FBgn0169817	gene:FBgn0169817	Dsec\GM14896	scaffold_3:421651-437936	Control	HA	OK	10.5121	2.21219	-2.24851	-4.74509	5e-05	0.0107943	yes	CG43333	down
gene:FBgn0173756	gene:FBgn0173756	Dsec\GM18851	scaffold_3:6477009-6477204	Control	HA	OK	62.0695	0	#NAME?	#NAME?	5e-05	0.0107943	yes	CG43725	down
gene:FBgn0169910	gene:FBgn0169910	Dsec\GM14989	scaffold_19:710783-711920	Control	HA	OK	4.22596	0	#NAME?	#NAME?	5e-05	0.0107943	yes	CG6885	down
gene:FBgn0171452	gene:FBgn0171452	Dsec\GM16537	scaffold_26:709719-710268	Control	HA	OK	481.561	269.566	-0.837082	-2.34281	5e-05	0.0107943	yes	CG8343	down
gene:FBgn0179947	gene:FBgn0179947	Dsec\GM25086	scaffold_0:999464-999871	Control	HA	OK	3082.52	1173.36	-1.39347	-2.18094	0.0002	0.0293385	yes	Cp15	down
gene:FBgn0175439	gene:FBgn0175439	Dsec\GM20557	scaffold_1:3554208-3554487	Control	HA	OK	3316.94	1179.18	-1.49207	-3.73348	5e-05	0.0107943	yes	Def	down
gene:FBgn0176801	gene:FBgn0176801	Dsec\GM21924	scaffold_1:12261252-12261673	Control	HA	OK	822.274	251.304	-1.71018	-3.11663	5e-05	0.0107943	yes	DptB	down
gene:FBgn0176446	gene:FBgn0176446	Dsec\GM21566	scaffold_1:8153354-8153549	Control	HA	OK	10249.4	2601.51	-1.97812	-3.83379	5e-05	0.0107943	yes	Dro	down
gene:FBgn0180562	gene:FBgn0180562	Dsec\GM25706	scaffold_0:9540532-9540880	Control	HA	OK	300.17	57.6912	-2.37935	-3.77926	5e-05	0.0107943	yes	edin	down
gene:FBgn0173393	gene:FBgn0173393	Dsec\GM18486	scaffold_5:2765109-2766249	Control	HA	OK	9.5072	0	#NAME?	#NAME?	5e-05	0.0107943	yes	Elba3	down
gene:FBgn0175323	gene:FBgn0175323	Dsec\GM20441	scaffold_1:4795732-4796503	Control	HA	OK	703.471	371.606	-0.920719	-2.55239	5e-05	0.0107943	yes	gammaTry	down
gene:FBgn0176892	gene:FBgn0176892	Dsec\GM22021	scaffold_1:13969489-13969948	Control	HA	OK	500.899	49.4204	-3.34134	-4.73671	5e-05	0.0107943	yes	GNBP-like3	down
gene:FBgn0170444	gene:FBgn0170444	Dsec\GM15526	scaffold_9:2769435-2769645	Control	HA	OK	3509.89	192.962	-4.18503	-6.27802	5e-05	0.0107943	yes	IM18	down
gene:FBgn0169303	gene:FBgn0169303	Dsec\GM14378	scaffold_2:1200126-1200549	Control	HA	OK	1393.24	739.798	-0.91324	-2.61792	5e-05	0.0107943	yes	LysE	down
gene:FBgn0169305	gene:FBgn0169305	Dsec\GM14380	scaffold_2:1203198-1203621	Control	HA	OK	1185.78	694.035	-0.772754	-2.24246	0.0001	0.0176031	yes		down
gene:FBgn0169155	gene:FBgn0169155	Dsec\GM14229	scaffold_2:1204576-1204999	Control	HA	OK	1570.42	906.51	-0.79276	-2.26673	0.00015	0.0238375	yes		down
gene:FBgn0176489	gene:FBgn0176489	Dsec\GM21609	scaffold_1:8776084-8776243	Control	HA	OK	6712.62	2692.91	-1.31771	-2.2526	5e-05	0.0107943	yes	Mtk	down
gene:FBgn0177009	gene:FBgn0177009	Dsec\GM22138	scaffold_11:1402049-1402854	Control	HA	OK	2.26905	0	#NAME?	#NAME?	5e-05	0.0107943	yes	Neu2	down
gene:FBgn0179234	gene:FBgn0179234	Dsec\GM24370	scaffold_0:8792367-8793005	Control	HA	OK	309.351	140.81	-1.13549	-2.47489	0.00015	0.0238375	yes	PGRP-SB1	down
gene:FBgn0175621	gene:FBgn0175621	Dsec\GM20740	scaffold_1:1484931-1486200	Control	HA	OK	20.9169	9.9891	-1.06624	-2.2961	0.0001	0.0176031	yes	Septin5	down
gene:FBgn0173530	gene:FBgn0173530	Dsec\GM18624	scaffold_5:4441358-4445015	Control	HA	OK	30.4071	17.1918	-0.822688	-2.32159	0.0002	0.0293385	yes	slam	down
gene:FBgn0020088	gene:FBgn0020088	Dsec\Sry-alpha	scaffold_4:4713134-4714724	Control	HA	OK	20.3663	1.17136	-4.11993	-5.72843	5e-05	0.0107943	yes	Sry-alpha	down
gene:FBgn0169056	gene:FBgn0169056	Dsec\GM14127	scaffold_2:2295490-2298282	Control	HA	OK	208.667	80.9108	-1.3668	-3.78549	5e-05	0.0107943	yes	yellow-g	down
gene:FBgn0169404	gene:FBgn0169404	Dsec\GM14481	scaffold_2:2302154-2303361	Control	HA	OK	269.224	94.2856	-1.5137	-3.87472	5e-05	0.0107943	yes	yellow-g2	down
gene:FBgn0180387	gene:FBgn0180387	Dsec\GM25530	scaffold_0:7611595-7611868	Control	HA	OK	88.2497	0	#NAME?	#NAME?	5e-05	0.0107943	yes	Z600	down
gene:FBgn0169307	gene:FBgn0169307	Dsec\GM14382	scaffold_2:1206778-1207201	Control	HA	OK	995.05	571.303	-0.800513	-2.35105	5e-05	0.0107943	yes		down
gene:FBgn0172964	gene:FBgn0172964	Dsec\GM18057	scaffold_5:3039267-3040110	Control	HA	OK	250.31	127.494	-0.973283	-2.75025	5e-05	0.0107943	yes		down
gene:FBgn0175357	gene:FBgn0175357	Dsec\GM20475	scaffold_1:4577065-4579643	Control	HA	OK	8.42549	1.83201	-2.20134	-2.84084	5e-05	0.0107943	yes		down
gene:FBgn0178420	gene:FBgn0178420	Dsec\GM23554	scaffold_0:19780067-19782526	Control	HA	OK	4.04734	0	#NAME?	#NAME?	5e-05	0.0107943	yes		down
gene:FBgn0180439	gene:FBgn0180439	Dsec\GM25582	scaffold_0:8176806-8177917	Control	HA	OK	6.42974	16.7282	1.37945	2.38079	5e-05	0.0107943	yes	CG13075	up
gene:FBgn0181019	gene:FBgn0181019	Dsec\GM26164	scaffold_0:15436377-15437659	Control	HA	OK	54.184	94.418	0.801195	2.17769	0.00015	0.0238375	yes	CG14688	up
gene:FBgn0175350	gene:FBgn0175350	Dsec\GM20468	scaffold_1:4693567-4693921	Control	HA	OK	0	4.65791	inf	#NAME?	0.0003	0.039914	yes	CG34224	up
gene:FBgn0181745	gene:FBgn0181745	Dsec\GM26895	scaffold_25:186570-188301	Control	HA	OK	34.4432	67.9255	0.979734	2.52907	5e-05	0.0107943	yes	CG6300	up
gene:FBgn0175558	gene:FBgn0175558	Dsec\GM20677	scaffold_1:2123310-2124171	Control	HA	OK	65.4268	122.389	0.903526	2.2037	0.00015	0.0238375	yes	CG8736	up
gene:FBgn0179949	gene:FBgn0179949	Dsec\GM25088	scaffold_0:1002864-1003411	Control	HA	OK	374.063	924.576	1.30551	2.48019	5e-05	0.0107943	yes	Cp16	up
gene:FBgn0167245	gene:FBgn0167245	Dsec\GM12308	scaffold_3:5195305-5197287	Control	HA	OK	6.02897	25.3882	2.07418	4.08711	5e-05	0.0107943	yes	Cyp4e1	up
gene:FBgn0165245	gene:FBgn0165245	Dsec\GM10294	scaffold_13:613239-613857	Control	HA	OK	0	2.65131	inf	#NAME?	5e-05	0.0107943	yes	E(spl)mgamma-HLH	up
gene:FBgn0179421	gene:FBgn0179421	Dsec\GM24558	scaffold_0:6235638-6238782	Control	HA	OK	75.1379	180.668	1.26573	2.47526	5e-05	0.0107943	yes	Fbp1	up
gene:FBgn0172359	gene:FBgn0172359	Dsec\GM17449	scaffold_3:4880688-4881518	Control	HA	OK	36.36	107.742	1.56715	3.21116	5e-05	0.0107943	yes	Fbp2	up
gene:FBgn0180003	gene:FBgn0180003	Dsec\GM25142	scaffold_0:1624368-1624920	Control	HA	OK	29.2198	63.2441	1.11399	2.14292	5e-05	0.0107943	yes	Hsp23	up
gene:FBgn0171691	gene:FBgn0171691	Dsec\GM16778	scaffold_14:869241-871679	Control	HA	OK	29.1156	69.8677	1.26283	2.60837	5e-05	0.0107943	yes	Lsp1beta	up
gene:FBgn0169233	gene:FBgn0169233	Dsec\GM14308	scaffold_2:100043-102427	Control	HA	OK	26.7023	57.2792	1.10105	2.42754	5e-05	0.0107943	yes	Lsp1gamma	up
gene:FBgn0176858	gene:FBgn0176858	Dsec\Obp56a	scaffold_1:13099750-13100380	Control	HA	OK	0	3.15096	inf	#NAME?	0.0001	0.0176031	yes	Obp56a	up
gene:FBgn0165866	gene:FBgn0165866	Dsec\GM10921	scaffold_6:2968721-2970620	Control	HA	OK	38.6043	78.0276	1.01522	2.45918	5e-05	0.0107943	yes	Sodh-2	up
gene:FBgn0179703	gene:FBgn0179703	Dsec\GM24841	scaffold_0:2014648-2023540	Control	HA	OK	6.35897	13.9963	1.13818	2.37716	5e-05	0.0107943	yes	Zasp67	up
gene:FBgn0179946	gene:FBgn0179946	Dsec\GM25085	scaffold_0:997772-998474	Control	HA	OK	277.054	1052.62	1.92574	3.67048	5e-05	0.0107943	yes	Cp18	up
gene:FBgn0255084	gene:FBgn0255084	Dsec\5.8SrRNA:GM26951	scaffold_10880:474-653	Control	HA	OK	1303.07	2584.06	0.987725	2.20099	5e-05	0.0107943	yes		up
gene:FBgn0255122	gene:FBgn0255122	Dsec\5.8SrRNA:GM26989	scaffold_2765:2849-3007	Control	HA	OK	1540.34	3418.26	1.15001	2.45747	5e-05	0.0107943	yes		up
gene:FBgn0255132	gene:FBgn0255132	Dsec\5.8SrRNA:GM26999	scaffold_3277:1535-1714	Control	HA	OK	1211.52	2449.04	1.0154	2.25103	5e-05	0.0107943	yes		up
gene:FBgn0255143	gene:FBgn0255143	Dsec\5.8SrRNA:GM27010	scaffold_5025:1402-1581	Control	HA	OK	896.994	2061.25	1.20035	2.53231	5e-05	0.0107943	yes		up
gene:FBgn0255180	gene:FBgn0255180	Dsec\5.8SrRNA:GM27047	scaffold_8318:182-361	Control	HA	OK	1129.91	2519.7	1.15705	2.58707	5e-05	0.0107943	yes		up
gene:FBgn0255196	gene:FBgn0255196	Dsec\5.8SrRNA:GM27063	scaffold_9849:998-1177	Control	HA	OK	1271.71	2469.07	0.957199	2.154	5e-05	0.0107943	yes		up
gene:FBgn0255613	gene:FBgn0255613	Dsec\snoRNA:GM27480	scaffold_1:2621437-2621585	Control	HA	OK	909.488	2371.99	1.38297	2.63673	5e-05	0.0107943	yes		up
gene:FBgn0255703	gene:FBgn0255703	Dsec\snoRNA:GM27570	scaffold_4:1333798-1333963	Control	HA	OK	1044.61	2499.36	1.2586	2.62393	5e-05	0.0107943	yes		up
gene:FBgn0179578	gene:FBgn0179578	Dsec\GM24715	scaffold_0:3949570-3950263	Control	HA	OK	23.7994	51.4171	1.11133	2.28821	0.0001	0.0176031	yes		up
gene:FBgn0255095	gene:FBgn0255095	Dsec\5.8SrRNA:GM26962	scaffold_11864:1055-1220	Control	HA	OK	1944.37	3962.8	1.02722	2.26697	0.0001	0.0176031	yes		up
gene:FBgn0255123	gene:FBgn0255123	Dsec\5.8SrRNA:GM26990	scaffold_2810:2061-2240	Control	HA	OK	1220.13	2394.54	0.972715	2.21341	0.0001	0.0176031	yes		up
gene:FBgn0255133	gene:FBgn0255133	Dsec\5.8SrRNA:GM27000	scaffold_3515:1483-1662	Control	HA	OK	1035.07	2081.46	1.00787	2.15357	0.0001	0.0176031	yes		up
gene:FBgn0255138	gene:FBgn0255138	Dsec\5.8SrRNA:GM27005	scaffold_4307:1798-1977	Control	HA	OK	1141.11	2322.42	1.02518	2.23602	0.0001	0.0176031	yes		up
gene:FBgn0255142	gene:FBgn0255142	Dsec\5.8SrRNA:GM27009	scaffold_4881:1658-1837	Control	HA	OK	1243.58	2516.46	1.0169	2.24936	0.0001	0.0176031	yes		up
gene:FBgn0255161	gene:FBgn0255161	Dsec\5.8SrRNA:GM27028	scaffold_7301:1556-1719	Control	HA	OK	2040.29	4028.17	0.981352	2.16808	0.0001	0.0176031	yes		up
gene:FBgn0175342	gene:FBgn0175342	Dsec\GM20460	scaffold_1:4728109-4728514	Control	HA	OK	0	3.22184	inf	#NAME?	0.00015	0.0238375	yes		up
gene:FBgn0177489	gene:FBgn0177489	Dsec\GM22619	scaffold_8:3621129-3621759	Control	HA	OK	0	3.15045	inf	#NAME?	0.00015	0.0238375	yes		up
gene:FBgn0255085	gene:FBgn0255085	Dsec\5.8SrRNA:GM26952	scaffold_10893:23-203	Control	HA	OK	1062.63	2118.47	0.995379	2.11425	0.0002	0.0293385	yes		up
gene:FBgn0255106	gene:FBgn0255106	Dsec\5.8SrRNA:GM26973	scaffold_12857:612-791	Control	HA	OK	1231.65	2426.26	0.978142	2.18769	0.0002	0.0293385	yes		up
gene:FBgn0255113	gene:FBgn0255113	Dsec\5.8SrRNA:GM26980	scaffold_13393:488-667	Control	HA	OK	1027.21	2040.26	0.990016	2.12815	0.0002	0.0293385	yes		up
gene:FBgn0255192	gene:FBgn0255192	Dsec\5.8SrRNA:GM27059	scaffold_9469:1321-1476	Control	HA	OK	543.593	1325.86	1.28633	2.27281	0.0002	0.0293385	yes		up
gene:FBgn0255077	gene:FBgn0255077	Dsec\5.8SrRNA:GM26944	scaffold_10320:251-430	Control	HA	OK	1019.74	2088.96	1.03459	2.29841	0.00025	0.0348841	yes		up
gene:FBgn0255146	gene:FBgn0255146	Dsec\5.8SrRNA:GM27013	scaffold_5313:1273-1452	Control	HA	OK	1074.03	2168.16	1.01344	2.20707	0.00025	0.0348841	yes		up
gene:FBgn0255173	gene:FBgn0255173	Dsec\5.8SrRNA:GM27040	scaffold_7904:536-715	Control	HA	OK	963.244	1910.11	0.987679	2.07402	0.00025	0.0348841	yes		up
gene:FBgn0169679	gene:FBgn0169679	Dsec\GM14758	scaffold_2:6063572-6063758	Control	HA	OK	0	17.6605	inf	#NAME?	0.0003	0.039914	yes		up
gene:FBgn0255104	gene:FBgn0255104	Dsec\5.8SrRNA:GM26971	scaffold_12717:108-287	Control	HA	OK	1050.52	2084.13	0.98834	2.17492	0.0003	0.039914	yes		up
gene:FBgn0255091	gene:FBgn0255091	Dsec\5.8SrRNA:GM26958	scaffold_11373:164-343	Control	HA	OK	1054.01	2099.28	0.994005	2.10481	0.00035	0.045508	yes		up
gene:FBgn0255159	gene:FBgn0255159	Dsec\5.8SrRNA:GM27026	scaffold_7122:1141-1320	Control	HA	OK	1208.75	2347.2	0.957428	2.13007	0.00035	0.045508	yes		up
gene:FBgn0255093	gene:FBgn0255093	Dsec\5.8SrRNA:GM26960	scaffold_11636:599-778	Control	HA	OK	935.26	1885.98	1.01188	2.09135	0.0004	0.0492129	yes		up
gene:FBgn0255094	gene:FBgn0255094	Dsec\5.8SrRNA:GM26961	scaffold_11815:498-677	Control	HA	OK	992.703	1935.1	0.962971	2.09329	0.0004	0.0492129	yes		up
gene:FBgn0255096	gene:FBgn0255096	Dsec\5.8SrRNA:GM26963	scaffold_11923:626-805	Control	HA	OK	1230.15	2365.43	0.943269	2.06897	0.0004	0.0492129	yes		up
gene:FBgn0255147	gene:FBgn0255147	Dsec\5.8SrRNA:GM27014	scaffold_5521:1225-1404	Control	HA	OK	1335.85	2490.18	0.898492	2.00275	0.0004	0.0492129	yes		up
gene:FBgn0255157	gene:FBgn0255157	Dsec\5.8SrRNA:GM27024	scaffold_7015:1512-1691	Control	HA	OK	1340.04	2568.61	0.938711	2.12154	0.0004	0.0492129	yes		up

## Sheet: Table S4
Table S4: Differentially expressed genes in D. sechellia upon OA treatment (from Lanno et al. 2017)
D. sechella gene	D. melanogaster ortholog	Expression in control (FPKM)	Expression in OA (FPKM)	direction
GM21567	AttA	299.311	16.8494	down	Dsec\GM21567
GM21465	AttC	619.82	166.673	down	Dsec\GM21465
CecA1	CecA2	872.378	80.2675	down	Dsec\CecA1
CecB	CecB	22.8332	0	down	Dsec\CecB
GM10577	CG10280	14.9944	5.26221	down	Dsec\GM10577
GM25738	CG10407	151.323	53.6545	down	Dsec\GM25738
GM13909	CG10592	160.741	77.6551	down	Dsec\GM13909
GM20285	CG10814	315.069	123.951	down	Dsec\GM20285
GM22074	CG11137	189.784	104.766	down	Dsec\GM22074
GM22449	CG11425	147.489	61.1621	down	Dsec\GM22449
GM17353	CG13083	45.2505	15.3457	down	Dsec\GM17353
GM17352	CG13084	40.2714	14.2391	down	Dsec\GM17352
GM21466	CG13749	636.484	296.919	down	Dsec\GM21466
GM22251	CG14187	82.0007	11.5423	down	Dsec\GM22251
GM17502	CG14427	6.27396	0	down	Dsec\GM17502
GM18840	CG14915	40.3444	0	down	Dsec\GM18840
GM13954	CG15876	6.50185	0	down	Dsec\GM13954
GM10290	CG16815	2.89327	0	down	Dsec\GM10290
GM25218	CG18628	1142.77	562.283	down	Dsec\GM25218
GM26154	CG31272	25.4191	10.2968	down	Dsec\GM26154
GM14261	CG3344	96.06	56.7078	down	Dsec\GM14261
GM10110	CG3348	342.864	125.23	down	Dsec\GM10110
GM14909	CG3819	186.139	81.2924	down	Dsec\GM14909
GM18851	CG43725	62.5214	0	down	Dsec\GM18851
GM15682	CG4377	134.475	70.5272	down	Dsec\GM15682
GM14710	CG5150	149.74	66.5612	down	Dsec\GM14710
GM26400	CG5791	483.113	141.666	down	Dsec\GM26400
GM14989	CG6885	4.24459	0	down	Dsec\GM14989
GM25710	CG7542	265.502	126.106	down	Dsec\GM25710
GM14841	CG8562	277.117	159.967	down	Dsec\GM14841
GM13371	CG9672	49.1188	21.1608	down	Dsec\GM13371
GM15753	Cht9	57.1731	23.8922	down	Dsec\GM15753
GM25088	Cp16	390.056	37.6552	down	Dsec\GM25088
GM25085	Cp18	266.148	18.9007	down	Dsec\GM25085
GM25087	Cp19	925.42	157.152	down	Dsec\GM25087
GM20557	Def	3106.25	889.394	down	Dsec\GM20557
GM21924	DptB	797.405	101.994	down	Dsec\GM21924
GM21566	Dro	9308.67	2612.53	down	Dsec\GM21566
GM14569	Drs	4226.32	1199.36	down	Dsec\GM14569
GM14560	Drsl2	15.1553	0	down	Dsec\GM14560
GM14562	Drsl5	2069.11	987.333	down	Dsec\GM14562
GM16160	dunk	18.5463	1.11548	down	Dsec\GM16160
GM25706	edin	301.734	35.7687	down	Dsec\GM25706
GM18842	Fcp3C	146.006	22.6801	down	Dsec\GM18842
GM12699	Femcoat	45.5622	6.85704	down	Dsec\GM12699
GM22021	GNBP-like3	518.503	15.923	down	Dsec\GM22021
GM24056	Gnmt	73.1719	31.5435	down	Dsec\GM24056
GM15526	IM18	3455.31	399.252	down	Dsec\GM15526
GM21868	IM2	6989.15	3509.61	down	Dsec\GM21868
GM19911	IM23	325.811	96.8803	down	Dsec\GM19911
Mal-A7	Mal-A7	115.653	66.3171	down	Dsec\Mal-A7
GM19873	MFS14	109.109	47.0949	down	Dsec\GM19873
GM22138	Neu2	2.41556	0	down	Dsec\GM22138
GM12960	Peritrophin-15a	5877.14	2900.75	down	Dsec\GM12960
GM24370	PGRP-SB1	322.452	91.6442	down	Dsec\GM24370
GM23808	phu	123.267	35.8208	down	Dsec\GM23808
GM21468	Ser8	183.584	90.5475	down	Dsec\GM21468
GM11667	SmB	264.06	150.007	down	Dsec\GM11667
GM25414	SNCF	30.5046	0	down	Dsec\GM25414
Sry-alpha	Sry-alpha	21.6102	1.79706	down	Dsec\Sry-alpha
GM14935	term	15.7461	0.866257	down	Dsec\GM14935
TotA1	TotA	695.71	335.549	down	Dsec\TotA1
TotA1	TotA	702.268	331.185	down	Dsec\TotA1
TotC	TotC	190.273	63.1211	down	Dsec\TotC
GM10533	Ccp84Ac	0	2.68372	up	Dsec\GM10533
GM10910	Ccp84Ag	0	3.08253	up	Dsec\GM10910
GM24424	CG13047	0	2.23475	up	Dsec\GM24424
GM21372	CG13159	0	53.7365	up	Dsec\GM21372
GM13860	CG13297	0	5.75263	up	Dsec\GM13860
GM17654	CG1368	6.80424	26.6561	up	Dsec\GM17654
GM25236	CG14147	0	4.99158	up	Dsec\GM25236
GM21046	CG14752	0	5.35846	up	Dsec\GM21046
GM20710	CG14756	0	6.23812	up	Dsec\GM20710
GM13975	CG15022	0	5.86608	up	Dsec\GM13975
GM13933	CG15213	0	34.7585	up	Dsec\GM13933
GM13042	CG15740	0	5.15401	up	Dsec\GM13042
GM14119	CG16762	15.5898	42.1094	up	Dsec\GM14119
GM15146	CG31813	0	17.9298	up	Dsec\GM15146
GM22817	CG32548	0	2.02356	up	Dsec\GM22817
GM17242	CG5110	114.28	241.177	up	Dsec\GM17242
GM14968	CG7330	0	2.25015	up	Dsec\GM14968
GM14222	CG9184	0	28.1869	up	Dsec\GM14222
GM25877	CG9928	1196.81	3129.7	up	Dsec\GM25877
GM11401	Cht6	0.866183	1.87078	up	Dsec\GM11401
GM13998	Cpr64Ab	0	3.03669	up	Dsec\GM13998
GM13693	e(r)	257.404	489.369	up	Dsec\GM13693
GM10294	E(spl)mgamma-HLH	0	3.49195	up	Dsec\GM10294
GM14048	ImpE2	0	5.72309	up	Dsec\GM14048
GM19063	l(1)sc	0	2.04759	up	Dsec\GM19063
GM23057	Ntf-2	217.94	416.855	up	Dsec\GM23057
GM10877	Osi15	0	9.91204	up	Dsec\GM10877
GM10882	Osi18	0	3.00331	up	Dsec\GM10882
GM10883	Osi19	0	5.0218	up	Dsec\GM10883
GM10884	Osi20	0	9.19281	up	Dsec\GM10884
GM10867	Osi6	0	3.0258	up	Dsec\GM10867
GM10870	Osi9	0	2.27975	up	Dsec\GM10870
GM10803	RpII18	205.263	389.02	up	Dsec\GM10803
GM15421	Scp2	145.75	280.363	up	Dsec\GM15421
GM22735	Tao	94.7745	171.399	up	Dsec\GM22735
GM10719	TwdlG	0	3.35846	up	Dsec\GM10719
GM10177	TwdlL	0	3.15623	up	Dsec\GM10177
GM10330	TwdlM	0	11.3328	up	Dsec\GM10330
GM10739	TwdlV	0	2.06772	up	Dsec\GM10739
GM13463	TwdlY	0	3.27412	up	Dsec\GM13463

## Sheet: Table S5
Table S5: Predicted TFs for genes significantly upregulated upon noni exposure
motif	name	NES	test_id	gene_id	gene	locus	sample_1	sample_2	status	value_1	value_2	log2(fold_change)	test_stat	p_value	q_value	significant
transfac_pro__M07860	Adf1	6.944	gene:FBgn0175766	gene:FBgn0175766	Dsec\GM20885	scaffold_1:216492-219334	Control	Noni	OK	48.087	47.6901	-0.0119568	-0.0342734	0.95035	0.982124	no
cisbp__M2274	sr	5.322	gene:FBgn0174455	gene:FBgn0174455	Dsec\GM19555	scaffold_12603:250-886	Control	Noni	NOTEST	0.627321	0.220796	-1.50649	0	1	1	no
cisbp__M6212	sima	5.068	gene:FBgn0167797	gene:FBgn0167797	Dsec\GM12862	scaffold_4:4730622-4782880	Control	Noni	OK	40.4752	47.3897	0.227535	0.755043	0.19045	0.544762	no
taipale_cyt_meth__CPSF4_MCCNCCNCCNCCCCNCCCCCNCCAN_FL_meth	Clp	4.913	no annotated orthlog
idmmpmm__Mad	Mad	4.761	gene:FBgn0173071	gene:FBgn0173071	Dsec\GM18164	scaffold_5:1299856-1302138	Control	Noni	OK	64.1022	64.4675	0.00819985	0.0271337	0.9642	0.985638	no
taipale_cyt_meth__GCM1_RTGCGGGTN_eDBD	gcm2, gcm	4.756
homer__AGGTCAAGGTCA_RARg	EcR	4.661	gene:FBgn0171395	gene:FBgn0171395	Dsec\GM16480	scaffold_26:628651-654100	Control	Noni	OK	12.3337	15.2782	0.308868	0.913449	0.11195	0.431398	no
taipale_cyt_meth__HEY1_NGCACGTGYN_FL_meth	Hey	4.66	gene:FBgn0175614	gene:FBgn0175614	Dsec\GM20733	scaffold_1:1520386-1522090	Control	Noni	NOTEST	0	0	0	0	1	1	no
dbcorrdb__POLR2A__ENCSR000ALT_1__m4	RpII215	4.618	gene:FBgn0167996	gene:FBgn0167996	Dsec\GM13065	scaffold_36:171040-177485	Control	Noni	OK	30.7812	34.2851	0.155532	0.513675	0.37075	0.712763	no
aipale_cyt_meth__HES1_GGCRCGTGNS_eDBD_meth	Sidpn	4.483	gene:FBgn0172223	gene:FBgn0172223	Dsec\GM17313	scaffold_7:2658084-2660496	Control	Noni	NOTEST	1.29093	1.77072	0.455924	0	1	1	no
	sr orthlog		gene:FBgn0170196	gene:FBgn0170196	Dsec\GM15276	scaffold_12:198873-244550	Control	Noni	NOTEST	0.845235	0.967919	0.195533	0	1	1	no
	gcm		gene:FBgn0167323	gene:FBgn0167323	Dsec\GM12386	scaffold_3:5027141-5028732	Control	Noni	NOTEST	0.0610603	0	#NAME?	0	1	1	no
	gcm2		gene:FBgn0172477	gene:FBgn0172477	Dsec\GM17569	scaffold_3:5055718-5059272	Control	Noni	NOTEST	0	0	0	0	1	1	no

## Sheet: Table S6
Table S6: Predicted TFs for genes significantly downregulated upon noni exposure
icis name	name	NES	test_id	gene_id	gene	locus	sample_1	sample_2	status	value_1	value_2	log2(fold_change)	test_stat	p_value	q_value	significant
transfac_pro__M07731	pnr	13.698	gene:FBgn0179143	gene:FBgn0179143	Dsec\GM24279	scaffold_0:10093156-10098311	Control	Noni	NOTEST	0.611681	0.700297	0.195188	0	1	1	no
cisbp_M3227	ham	13.5479	gene:FBgn0171975	gene:FBgn0171975	Dsec\GM17063	scaffold_7:2384446-2402875	Control	Noni	NOTEST	1.16686	1.17937	0.0153853	0	1	1	no
taipale__GATA5_DBD_AGATAANN	srp	10.592	gene:FBgn0179139	gene:FBgn0179139	Dsec\GM24275	scaffold_0:10129654-10138892	Control	Noni	OK	10.5582	14.7658	0.483897	1.47943	0.011	0.132492	no
transfac_pro__M07728	grn	10.366	gene:FBgn0181219	gene:FBgn0181219	Dsec\GM26366	scaffold_0:17785706-17876206	Control	Noni	NOTEST	0.498145	0.36457	-0.450372	0	1	1	no
cisbp__M4983	GATAe	9.742	gene:FBgn0179140	gene:FBgn0179140	Dsec\GM24276	scaffold_0:10114520-10120530	Control	Noni	OK	9.6095	6.97883	-0.461476	-1.12916	0.05885	0.315148	no
flyfactorsurvey__vfl_SANGER_5_FBgn0259789	zld	6.759	gene:FBgn0177576	gene:FBgn0177576	Dsec\GM22706	scaffold_8:1945399-1950288	Control	Noni	OK	18.1922	25.1428	0.466826	1.55572	0.0074	0.10371	no
flyfactorsurvey__GATAd_SANGER_5_FBgn0032223	GATAd	5.442	gene:FBgn0173077	gene:FBgn0173077	Dsec\GM18170	scaffold_3:5759266-5763605	Control	Noni	OK	20.3872	28.8809	0.502452	1.61039	0.00595	0.091185	no
stark__CASGTAR	sim	5.265	gene:FBgn0178949	gene:FBgn0178949	Dsec\GM24085	scaffold_0:13093714-13098615	Control	Noni	OK	4.78235	11.5372	1.2705	2.75247	5e-05	0.00271875	yes
dbcorrdb__TEAD4__ENCSR000BRK_1__m1	sd	5.196	gene:FBgn0177458	gene:FBgn0177458	Dsec\GM22588	scaffold_37:289395-299444	Control	Noni	OK	13.1387	13.6452	0.0545771	0.132518	0.8208	0.943841	no
transfac_pro__M09007	zfh1	4.919	gene:FBgn0167836	gene:FBgn0167836	Dsec\GM12904	scaffold_4:5410289-5429026	Control	Noni	OK	7.51577	8.35886	0.153386	0.391358	0.5059	0.79909	no
	zfh1 ortholog in sec		gene:FBgn0167837	gene:FBgn0167837	Dsec\GM12905	scaffold_4:5429245-5429985	Control	Noni	OK	10.1097	16.512	0.707765	1.30064	0.0255	0.208192	no

## Sheet: Table S7
Table S7: Gene ontology of upregulated genes upon noni exposure
Analysis Type:	PANTHER Overrepresentation Test (Released 20200728)
Annotation Version and Release Date:	GO Ontology database DOI: 10.5281/zenodo.4081749 Released 2020-10-09
Analyzed List:	upload_1 (Drosophila melanogaster)
Reference List:	Drosophila melanogaster (all genes in database)
Test Type:	FISHER
Correction:	FDR
GO biological process complete	Drosophila melanogaster - REFLIST (13811)	upload_1 (90)	upload_1 (expected)	upload_1 (over/under)	upload_1 (fold Enrichment)	upload_1 (raw P-value)	upload_1 (FDR)
regulation of centromere complex assembly (GO:0090230)	2	2	0.01	+	> 100	0.000247	0.0287
kinetochore organization (GO:0051383)	8	3	0.05	+	57.55	4.17e-05	0.00649
vitelline membrane formation involved in chorion-containing eggshell formation (GO:0007305)	13	3	0.08	+	35.41	0.000138	0.0186
vitelline membrane formation (GO:0030704)	13	3	0.08	+	35.41	0.000138	0.0182
egg coat formation (GO:0035803)	13	3	0.08	+	35.41	0.000138	0.0179
protein localization to chromosome (GO:0034502)	15	3	0.1	+	30.69	0.0002	0.0247
female meiosis chromosome segregation (GO:0016321)	16	3	0.1	+	28.77	0.000236	0.0283
regulation of histone methylation (GO:0031060)	25	4	0.16	+	24.55	3.45e-05	0.00559
extracellular matrix assembly (GO:0085029)	20	3	0.13	+	23.02	0.000423	0.0422
regulation of histone modification (GO:0031056)	46	4	0.3	+	13.34	0.000301	0.033
histone lysine methylation (GO:0034968)	46	4	0.3	+	13.34	0.000301	0.0326
chorion-containing eggshell formation (GO:0007304)	123	10	0.8	+	12.48	1.37e-08	6.26e-06
eggshell formation (GO:0030703)	125	10	0.81	+	12.28	1.58e-08	6.82e-06
peptidyl-lysine methylation (GO:0018022)	52	4	0.34	+	11.8	0.000467	0.046
regulation of chromosome organization (GO:0033044)	106	7	0.69	+	10.13	8.34e-06	0.00158
regulation of chromatin organization (GO:1902275)	113	7	0.74	+	9.51	1.24e-05	0.00229
eggshell chorion assembly (GO:0007306)	87	5	0.57	+	8.82	0.000321	0.0342
external encapsulating structure organization (GO:0045229)	87	5	0.57	+	8.82	0.000321	0.0338
chromatin remodeling (GO:0006338)	109	6	0.71	+	8.45	9.95e-05	0.0136
nuclear chromosome segregation (GO:0098813)	146	8	0.95	+	8.41	6.8e-06	0.00132
chromosome segregation (GO:0007059)	165	8	1.08	+	7.44	1.59e-05	0.00282
cellular component assembly involved in morphogenesis (GO:0010927)	147	7	0.96	+	7.31	6.18e-05	0.00926
ovarian follicle cell development (GO:0030707)	295	12	1.92	+	6.24	6.38e-07	0.000171
columnar/cuboidal epithelial cell development (GO:0002066)	296	12	1.93	+	6.22	6.61e-07	0.000166
epithelial cell development (GO:0002064)	326	13	2.12	+	6.12	2.6e-07	7.22e-05
meiotic cell cycle process (GO:1903046)	203	8	1.32	+	6.05	6.58e-05	0.00967
regulation of cell cycle (GO:0051726)	306	12	1.99	+	6.02	9.26e-07	0.000225
regulation of cell cycle process (GO:0010564)	180	7	1.17	+	5.97	0.000208	0.0253
columnar/cuboidal epithelial cell differentiation (GO:0002065)	311	12	2.03	+	5.92	1.09e-06	0.00025
female gamete generation (GO:0007292)	623	24	4.06	+	5.91	1.7e-12	1.32e-08
meiotic cell cycle (GO:0051321)	214	8	1.39	+	5.74	9.39e-05	0.0133
cell cycle process (GO:0022402)	526	19	3.43	+	5.54	1.48e-09	8.84e-07
epithelial cell differentiation (GO:0030855)	379	13	2.47	+	5.26	1.34e-06	0.000299
mitotic cell cycle process (GO:1903047)	294	10	1.92	+	5.22	2.63e-05	0.00445
chromosome organization (GO:0051276)	562	19	3.66	+	5.19	4.24e-09	2.2e-06
chromatin organization (GO:0006325)	359	12	2.34	+	5.13	4.6e-06	0.000967
nuclear division (GO:0000280)	247	8	1.61	+	4.97	0.000243	0.0287
cell cycle (GO:0007049)	624	20	4.07	+	4.92	3.74e-09	2.08e-06
oogenesis (GO:0048477)	571	18	3.72	+	4.84	3.28e-08	1.22e-05
organelle fission (GO:0048285)	262	8	1.71	+	4.69	0.000358	0.0371
gamete generation (GO:0007276)	901	27	5.87	+	4.6	1.5e-11	5.84e-08
cellular process involved in reproduction in multicellular organism (GO:0022412)	839	25	5.47	+	4.57	1.17e-10	2.28e-07
anatomical structure formation involved in morphogenesis (GO:0048646)	520	15	3.39	+	4.43	1.58e-06	0.000341
mitotic cell cycle (GO:0000278)	420	12	2.74	+	4.38	2.13e-05	0.00368
regulation of protein modification process (GO:0031399)	324	9	2.11	+	4.26	0.000299	0.0333
multicellular organismal reproductive process (GO:0048609)	1026	27	6.69	+	4.04	2.66e-10	3.45e-07
multi-organism reproductive process (GO:0044703)	1034	27	6.74	+	4.01	3.15e-10	3.5e-07
sexual reproduction (GO:0019953)	1034	27	6.74	+	4.01	3.15e-10	3.06e-07
multi-organism process (GO:0051704)	1035	27	6.74	+	4	3.22e-10	2.78e-07
germ cell development (GO:0007281)	702	18	4.57	+	3.93	6.57e-07	0.00017
developmental process involved in reproduction (GO:0003006)	876	22	5.71	+	3.85	4.09e-08	1.45e-05
reproductive process (GO:0022414)	1165	28	7.59	+	3.69	8.52e-10	6.03e-07
multicellular organism reproduction (GO:0032504)	1264	27	8.24	+	3.28	2.25e-08	9.23e-06
cell development (GO:0048468)	1272	27	8.29	+	3.26	2.57e-08	9.99e-06
regulation of cellular component organization (GO:0051128)	755	16	4.92	+	3.25	3.11e-05	0.00515
reproduction (GO:0000003)	1400	28	9.12	+	3.07	4.57e-08	1.48e-05
positive regulation of cellular metabolic process (GO:0031325)	853	17	5.56	+	3.06	3.65e-05	0.0058
positive regulation of metabolic process (GO:0009893)	919	17	5.99	+	2.84	9.08e-05	0.0131
epithelium development (GO:0060429)	923	17	6.01	+	2.83	9.57e-05	0.0133
cell differentiation (GO:0030154)	1575	29	10.26	+	2.83	1.42e-07	4.27e-05
cellular developmental process (GO:0048869)	1587	29	10.34	+	2.8	1.67e-07	4.83e-05
positive regulation of macromolecule metabolic process (GO:0010604)	823	15	5.36	+	2.8	0.000292	0.0329
organelle organization (GO:0006996)	1755	31	11.44	+	2.71	1.12e-07	3.48e-05
tissue development (GO:0009888)	1011	17	6.59	+	2.58	0.00028	0.0321
anatomical structure morphogenesis (GO:0009653)	1444	24	9.41	+	2.55	1.37e-05	0.00248
anatomical structure development (GO:0048856)	2600	43	16.94	+	2.54	5.36e-10	4.17e-07
developmental process (GO:0032502)	2732	45	17.8	+	2.53	1.71e-10	2.67e-07
cellular component organization (GO:0016043)	2609	41	17	+	2.41	1.36e-08	6.61e-06
positive regulation of cellular process (GO:0048522)	1543	24	10.06	+	2.39	6.08e-05	0.00928
multicellular organism development (GO:0007275)	2250	34	14.66	+	2.32	9.53e-07	0.000225
multicellular organismal process (GO:0032501)	3453	52	22.5	+	2.31	5.24e-11	1.36e-07
cellular component organization or biogenesis (GO:0071840)	2759	41	17.98	+	2.28	4.55e-08	1.54e-05
positive regulation of biological process (GO:0048518)	1671	24	10.89	+	2.2	0.000149	0.0191
regulation of cellular process (GO:0050794)	3694	41	24.07	+	1.7	0.000171	0.0215
regulation of biological process (GO:0050789)	3961	42	25.81	+	1.63	0.000385	0.0394
cellular process (GO:0009987)	7199	75	46.91	+	1.6	8.78e-10	5.69e-07
biological regulation (GO:0065007)	4420	45	28.8	+	1.56	0.00041	0.0415
biological_process (GO:0008150)	11279	88	73.5	+	1.2	6.12e-06	0.00122
Unclassified (UNCLASSIFIED)	2532	2	16.5	-	0.12	6.12e-06	0.00125
No significant molecular function
Analysis Type:	PANTHER Overrepresentation Test (Released 20200728)
Annotation Version and Release Date:	GO Ontology database DOI: 10.5281/zenodo.4081749 Released 2020-10-09
Analyzed List:	upload_1 (Drosophila melanogaster)
Reference List:	Drosophila melanogaster (all genes in database)
Test Type:	FISHER
Correction:	FDR
GO cellular component complete	Drosophila melanogaster - REFLIST (13811)	upload_1 (90)	upload_1 (expected)	upload_1 (over/under)	upload_1 (fold Enrichment)	upload_1 (raw P-value)	upload_1 (FDR)
egg chorion (GO:0042600)	41	9	0.27	+	33.69	2.68e-11	3.58e-08
external encapsulating structure (GO:0030312)	46	9	0.3	+	30.02	6.62e-11	4.43e-08
kinetochore (GO:0000776)	47	4	0.31	+	13.06	0.000325	0.0363
SWI/SNF superfamily-type complex (GO:0070603)	52	4	0.34	+	11.8	0.000467	0.048
chromosome, centromeric region (GO:0000775)	84	5	0.55	+	9.13	0.000275	0.0335
polytene chromosome (GO:0005700)	200	9	1.3	+	6.91	8.14e-06	0.00182
chromosomal region (GO:0098687)	185	8	1.21	+	6.64	3.5e-05	0.00669
chromosome (GO:0005694)	814	22	5.3	+	4.15	1.13e-08	5.04e-06
nuclear chromosome (GO:0000228)	510	12	3.32	+	3.61	0.000132	0.0196
chromatin (GO:0000785)	524	12	3.41	+	3.51	0.000169	0.0226
intracellular non-membrane-bounded organelle (GO:0043232)	1782	32	11.61	+	2.76	4.29e-08	1.43e-05
non-membrane-bounded organelle (GO:0043228)	1782	32	11.61	+	2.76	4.29e-08	1.15e-05
cellular anatomical entity (GO:0110165)	9108	77	59.35	+	1.3	4.46e-05	0.00746

## Sheet: Table S8
Table S8: Gene ontology of downregulated genes upon noni exposure
No significant biological process
Analysis Type:	PANTHER Overrepresentation Test (Released 20200728)
Annotation Version and Release Date:	GO Ontology database DOI: 10.5281/zenodo.4081749 Released 2020-10-09
Analyzed List:	upload_1 (Drosophila melanogaster)
Reference List:	Drosophila melanogaster (all genes in database)
Test Type:	FISHER
Correction:	FDR
GO molecular function complete	Drosophila melanogaster - REFLIST (13811)	upload_1 (137)	upload_1 (expected)	upload_1 (over/under)	upload_1 (fold Enrichment)	upload_1 (raw P-value)	upload_1 (FDR)
alkaline phosphatase activity (GO:0004035)	14	5	0.14	+	36	8.85e-07	0.00253
hydrolase activity, hydrolyzing O-glycosyl compounds (GO:0004553)	86	8	0.85	+	9.38	3.86e-06	0.00553
hydrolase activity, acting on glycosyl bonds (GO:0016798)	97	8	0.96	+	8.31	8.84e-06	0.00843
hydrolase activity (GO:0016787)	1697	34	16.83	+	2.02	6.51e-05	0.0466
Analysis Type:	PANTHER Overrepresentation Test (Released 20200728)
Annotation Version and Release Date:	GO Ontology database DOI: 10.5281/zenodo.4081749 Released 2020-10-09
Analyzed List:	upload_1 (Drosophila melanogaster)
Reference List:	Drosophila melanogaster (all genes in database)
Test Type:	FISHER
Correction:	FDR
GO cellular component complete	Drosophila melanogaster - REFLIST (13811)	upload_1 (137)	upload_1 (expected)	upload_1 (over/under)	upload_1 (fold Enrichment)	upload_1 (raw P-value)	upload_1 (FDR)
smooth septate junction (GO:0005920)	7	3	0.07	+	43.2	0.000106	0.0283
cell surface (GO:0009986)	71	8	0.7	+	11.36	1.02e-06	0.000457
extracellular space (GO:0005615)	704	25	6.98	+	3.58	3.77e-08	2.52e-05
extracellular region (GO:0005576)	1231	36	12.21	+	2.95	3.22e-09	4.31e-06
plasma membrane (GO:0005886)	1415	31	14.04	+	2.21	2.62e-05	0.00877
cell periphery (GO:0071944)	1551	31	15.39	+	2.01	0.000187	0.0357
cellular anatomical entity (GO:0110165)	9108	111	90.35	+	1.23	0.000127	0.0282
nucleus (GO:0005634)	2841	12	28.18	-	0.43	0.000269	0.0449

## Sheet: Table S9
Table S9: Transcription factors predicted to regulate gene expression in response to HA, noni fruit, L-DOPA, and OA.
				All 4	LDOPA, noni, OA	LDOPA and noni	LDOPA OA HA	Just LDOPA	LDOPA and OA	noni LDOPA HA	just noni	noni OA HA	OA noni	HA noni	just OA	just HA	OA HA	LDOPA HA
HA		NES		zld		pnr		CoRest		srp	ham	sim			Dif/dl	zfh1	Rel
zld	flyfactorsurvey__vfl_SANGER_5_FBgn0259789	11.1636				grn		nej			Adf1				CG7786/Pdp1/gt	eg/knrl/kni	Hsf
sim	stark__CASGTAR	8.72607				GATAe		Optix							Clk	EcR	Blimp-1
Rel	bergman__Rel	7.3844				GATAd									ken	Myc
zfh1	transfac_pro__M09007	7.04919				sd									Max/gcm2/gcm
eg/knrl/kni	transfac_pro__M01270	5.4948
srp	cisbp__M5214	5.08262
EcR	swissregulon__hs__NR1H4.p2	4.87983
Myc	transfac_pro__M04784	4.84838
Hsf	scertf__pachkov.HSF1	4.47262
Blimp-1	dbcorrdb__PRDM1__ENCSR000ECY_1__m1	4.27232
noni
pnr	transfac_pro__M07731	10.3182
ham	cisbp__M3227	10.2596
srp	taipale__GATA5_DBD_AGATAANN	8.82074
grn	transfac_pro__M07728	8.65267
GATAe	cisbp__M4983	8.03574
zld	flyfactorsurvey__vfl_SANGER_5_FBgn0259789	5.76368
Adf1	transfac_pro__M07860	4.7134
sim	stark__CASGTAR	4.68555
GATAd	flyfactorsurvey__GATAd_SANGER_5_FBgn0032223	4.61736
sd	dbcorrdb__TEAD4__ENCSR000BRK_1__m1	4.26352
LDOPA
srp	cisbp__M0782	6.66457
grn	transfac_pro__M07728	6.48496
GATAe	cisbp__M4983	6.30975
zld	flyfactorsurvey__vfl_SANGER_5_FBgn0259789	5.58116
pnr	transfac_pro__M07732	5.48996
GATAd	cisbp__M4982	5.2873
CoRest	dbcorrdb__RCOR1__ENCSR000EGG_1__m1	4.97922
sd	dbcorrdb__TEAD4__ENCSR000BRK_1__m1	4.69256
nej	dbcorrdb__EP300__ENCSR000EGE_1__m1	4.68046
Optix	flyfactorsurvey__Optix_SOLEXA_FBgn0025360	4.56508
OA
Rel	bergman__Rel	6.56742
Dif/dl	hocomoco__TF65_MOUSE.H11MO.0.A	6.31583
zld	flyfactorsurvey__vfl_SANGER_5_FBgn0259789	5.35708
CG7786/Pdp1/gt	taipale_cyt_meth__HLF_NRTTRYGYAAYN_FL_meth_repr	4.87389
Blimp-1	flyfactorsurvey__Blimp-1_SOLEXA_FBgn0035625	4.82392
Clk	taipale__CLOCK_DBD_NACACGTGTN_repr	4.71282
ken	cisbp__M5052	4.53765
Hsf	transfac_pro__M07852	4.50826
sim	stark__CASGTAR	4.30369
Max/gcm2/gcm	taipale_tf_pairs__GCM1_MAX_RTGCGGGNNNNNNNCACGTGN_CAP	4.27724
