# Supplementary material for: Genomics analysis of Drosophila sechellia response to Morinda citrifolia fruit diet
Source: G3 (Bethesda). 2022 Jun 23;12(10):jkac153. doi: 10.1093/g3journal/jkac153 (PMC9526069; doi:10.1093/g3journal/jkac153)
Supplement: jkac153_Supplemental_Figure [file jkac153_supplemental_figure.zip]

Archive with 4 entries (4 files):
- Supplementary Fig. 2.png
- Supplementary Fig. 3.png
- jkac153_Supplemental_Figure.docx
- Supplementary Fig. 1.png
